# Supplementary material for: Seed Coat Pattern QTL and Development in Cowpea (Vigna unguiculata [L.] Walp.)
Source: Front Plant Sci. 2019 Oct 25;10:1346. doi: 10.3389/fpls.2019.01346 (PMC6824211; doi:10.3389/fpls.2019.01346)
Supplement: Supplementary file 6 [file Table_2.csv]

Supplementary Table 2. Bambey 21 x California Blackeye 50 genotype data
SNP	chr	pos(bp)	CB50	Bambey_21_Ira	Bambey21xCB50_Eye	Bambey21xCB50_NoEye
1_0064	0	0	AA	BB	AB	AB
1_0066	0	0	BB	AA	AB	AB
1_0116	0	0	BB	AA	--	AB
1_0188	0	0	AA	BB	AB	AB
1_0221	0	0	AA	BB	AB	AB
1_0222	0	0	AA	BB	AB	AB
1_0305	0	0	AA	BB	AB	AB
1_0437	0	0	AA	BB	AB	AB
1_0737	0	0	BB	AA	AB	AB
1_0772	0	0	--	AA	--	--
1_0895	0	0	AA	BB	AB	AB
1_0905	0	0	AA	BB	AB	AB
1_0908	0	0	AA	BB	AB	AB
1_0984	0	0	AA	BB	AB	AB
1_1086	0	0	AA	BB	AB	--
1_1292	0	0	BB	AA	AB	AB
1_1496	0	0	AA	--	AA	AA
1_1530	0	0	AA	BB	AB	AB
1_2057	0	0	BB	AA	BB	BB
2_00149	0	0	AA	--	AA	AA
2_00210	0	0	AA	BB	AB	AB
2_00265	0	0	BB	AA	AB	AB
2_00905	0	0	BB	--	BB	BB
2_00947	0	0	--	AA	AA	AA
2_01319	0	0	AA	BB	--	AB
2_02278	0	0	AA	BB	AB	AB
2_04757	0	0	AA	BB	AB	--
2_06732	0	0	AA	BB	AB	AB
2_06797	0	0	BB	AA	AB	AB
2_07512	0	0	AA	BB	AB	AB
2_08436	0	0	BB	AA	AB	AB
2_08437	0	0	BB	AA	AB	AB
2_09768	0	0	BB	AA	AB	AB
2_09832	0	0	AA	BB	AB	AB
2_10443	0	0	BB	AA	AB	AB
2_10583	0	0	BB	AA	AB	AB
2_11238	0	0	BB	AA	AB	AB
2_11809	0	0	AA	BB	AB	AB
2_12313	0	0	AA	BB	AB	AB
2_12920	0	0	AA	--	--	--
2_12993	0	0	AA	BB	AB	AB
2_14919	0	0	BB	AA	AB	AB
2_15723	0	0	AA	--	AA	--
2_16970	0	0	BB	AA	AB	AB
2_17829	0	0	--	BB	AB	--
2_18493	0	0	AA	BB	AB	AB
2_18763	0	0	BB	AA	AB	AB
2_18810	0	0	BB	AA	AB	AB
2_19130	0	0	AA	BB	AB	AB
2_19809	0	0	BB	AA	AB	--
2_22721	0	0	BB	AA	AB	AB
2_24409	0	0	AA	BB	AB	AB
2_24516	0	0	AA	BB	AB	AB
2_24645	0	0	--	AA	AA	AA
2_24944	0	0	AA	BB	AB	AB
2_25381	0	0	AA	BB	--	--
2_25420	0	0	BB	AA	AB	AB
2_25557	0	0	BB	--	BB	BB
2_25558	0	0	BB	--	BB	BB
2_25564	0	0	AA	BB	AB	AB
2_25649	0	0	BB	AA	AB	AB
2_25985	0	0	AA	BB	AB	AB
2_26024	0	0	AA	BB	AB	AB
2_26181	0	0	AA	BB	AB	AB
2_26256	0	0	BB	AA	AB	AB
2_26365	0	0	BB	AA	AB	AB
2_26759	0	0	AA	BB	AB	AB
2_26961	0	0	--	AA	--	--
2_27279	0	0	--	AA	AA	AA
2_27493	0	0	AA	BB	AB	AB
2_27728	0	0	AA	BB	AB	AB
2_27934	0	0	BB	AA	AB	AB
2_28224	0	0	AA	BB	AB	AB
2_28311	0	0	AA	BB	AB	AB
2_28512	0	0	BB	AA	AB	AB
2_28650	0	0	BB	AA	AB	AB
2_28780	0	0	BB	AA	AB	AB
2_28788	0	0	--	AA	AA	AA
2_29028	0	0	BB	AA	AB	AB
2_29145	0	0	BB	AA	AB	AB
2_30138	0	0	AA	BB	AB	AB
2_30296	0	0	BB	AA	AB	AB
2_30479	0	0	AA	BB	AB	AB
2_32052	0	0	--	AB	--	--
2_32318	0	0	AA	BB	AB	AB
2_32332	0	0	BB	AA	AB	--
2_32383	0	0	BB	AA	AB	--
2_32680	0	0	BB	AA	AB	AB
2_32745	0	0	BB	AA	AB	AB
2_33285	0	0	BB	AA	AB	AB
2_33707	0	0	AA	BB	AB	AB
2_33781	0	0	AA	BB	AB	AB
2_34073	0	0	BB	AA	AB	AB
2_34463	0	0	BB	AA	AB	AB
2_34683	0	0	AA	--	--	--
2_36775	0	0	AA	BB	AB	AB
2_37493	0	0	--	BB	BB	BB
2_37584	0	0	AA	BB	AB	AB
2_37711	0	0	BB	AA	AB	AB
2_37868	0	0	BB	--	BB	BB
2_37932	0	0	AA	BB	AB	AB
2_38045	0	0	AA	BB	AB	AB
2_38174	0	0	AA	BB	AB	AB
2_38188	0	0	AA	--	--	--
2_38420	0	0	BB	AA	AB	AB
2_38476	0	0	AA	--	--	--
2_38777	0	0	BB	AA	AB	AB
2_39217	0	0	BB	--	BB	BB
2_39359	0	0	AA	BB	AB	AB
2_39395	0	0	AA	BB	AB	AB
2_39412	0	0	AA	--	AA	AA
2_39447	0	0	AA	BB	AB	AB
2_39558	0	0	BB	AA	AB	AB
2_39634	0	0	--	BB	BB	BB
2_39862	0	0	BB	AA	AB	AB
2_40119	0	0	AA	--	AA	--
2_40165	0	0	AA	BB	AB	AB
2_40311	0	0	AA	BB	AB	AB
2_40443	0	0	AA	BB	AB	AB
2_40485	0	0	AA	BB	AB	AB
2_40505	0	0	BB	AB	BB	BB
2_40740	0	0	BB	AA	AB	AB
2_40771	0	0	AA	BB	AB	AB
2_40861	0	0	BB	AA	AB	AB
2_41078	0	0	BB	AA	AB	AB
2_41170	0	0	AA	BB	AB	AB
2_41495	0	0	BB	AA	AB	AB
2_41812	0	0	AA	BB	AB	AB
2_42088	0	0	BB	AA	AB	AB
2_42311	0	0	AA	BB	AB	AB
2_42593	0	0	BB	AA	AB	AB
2_42852	0	0	AA	--	AA	AA
2_42860	0	0	AA	BB	AB	AB
2_42904	0	0	AA	BB	AB	AB
2_42922	0	0	BB	AA	AB	AB
2_43311	0	0	AA	BB	AB	AB
2_43442	0	0	BB	--	--	--
2_43611	0	0	BB	AA	AB	AB
2_43709	0	0	AA	BB	AB	AB
2_43871	0	0	AA	BB	AB	AB
2_43938	0	0	BB	AA	AB	--
2_44011	0	0	AA	BB	AB	AB
2_44046	0	0	BB	AA	AB	AB
2_44133	0	0	--	AA	AA	AA
2_44258	0	0	AA	BB	AB	AB
2_44676	0	0	BB	AA	AB	--
2_44749	0	0	BB	AA	AB	--
2_44989	0	0	AA	BB	AB	AB
2_45085	0	0	AA	BB	AB	AB
2_45131	0	0	AA	BB	AB	AB
2_45306	0	0	BB	AA	AB	AB
2_45346	0	0	BB	--	BB	BB
2_45493	0	0	AA	BB	AB	AB
2_45562	0	0	AA	BB	AB	AB
2_45584	0	0	AA	BB	AB	AB
2_45866	0	0	BB	AA	AB	AB
2_45893	0	0	BB	AA	AB	AB
2_46043	0	0	AA	BB	AB	AB
2_46153	0	0	AA	BB	AB	AB
2_46348	0	0	BB	AA	AB	AB
2_46457	0	0	AA	BB	AB	AB
2_46468	0	0	AA	BB	AB	AB
2_46552	0	0	BB	AA	AB	AB
2_46567	0	0	BB	AA	AB	AB
2_46640	0	0	AA	BB	AB	AB
2_46676	0	0	BB	AA	AB	AB
2_46763	0	0	--	BB	AB	AB
2_47042	0	0	BB	--	BB	BB
2_47530	0	0	AA	--	--	AB
2_47809	0	0	--	AA	AA	AA
2_48169	0	0	AA	BB	AB	AB
2_48433	0	0	BB	AA	AB	AB
2_48618	0	0	BB	AA	AB	AB
2_49759	0	0	AA	BB	AB	AB
2_49853	0	0	--	BB	BB	BB
2_49892	0	0	AA	BB	AB	AB
2_50196	0	0	BB	AA	AB	AB
2_50364	0	0	BB	AA	AB	AB
2_50543	0	0	BB	AA	AB	AB
2_50882	0	0	BB	AA	AB	AB
2_51109	0	0	AA	BB	AB	AB
2_51878	0	0	AA	--	--	--
2_52147	0	0	AA	BB	AB	AB
2_52288	0	0	AA	BB	AB	--
2_52749	0	0	BB	AA	AB	AB
2_52901	0	0	BB	AA	AB	AB
2_53006	0	0	AA	BB	AB	AB
2_53042	0	0	AA	--	--	--
2_53306	0	0	AA	BB	AB	AB
2_53569	0	0	AA	BB	AB	AB
2_53950	0	0	AA	BB	AB	AB
2_53954	0	0	BB	AA	AB	AB
2_53977	0	0	AA	BB	AB	--
2_54265	0	0	BB	AA	AB	AB
2_54302	0	0	AA	BB	AB	AB
2_54315	0	0	AA	BB	AB	--
2_55056	0	0	AA	BB	AB	AB
2_55223	0	0	AA	BB	AB	--
2_55344	0	0	AA	--	AA	AA
2_55607	0	0	AA	BB	AB	AB
2_34261	contig_531	2231	AA	BB	AB	AB
2_28063	Vu01(old4)	303460	BB	AA	AB	AB
2_55126	Vu01(old4)	457467	BB	AA	AB	AB
2_16623	Vu01(old4)	528696	BB	AA	AB	AB
2_16624	Vu01(old4)	529778	AA	BB	AB	AB
1_0052	Vu01(old4)	532169	AA	BB	AB	AB
2_19545	Vu01(old4)	532675	AA	BB	AB	AB
2_34702	Vu01(old4)	533987	AA	BB	AB	AB
2_34703	Vu01(old4)	534402	BB	AA	AB	AB
2_31763	Vu01(old4)	535886	BB	AA	AB	AB
2_52089	Vu01(old4)	582850	BB	AA	AB	AB
2_10342	Vu01(old4)	585519	BB	AA	AB	AB
2_10341	Vu01(old4)	587276	BB	AA	AB	AB
2_53971	Vu01(old4)	600333	BB	AA	AB	AB
2_33997	Vu01(old4)	633858	BB	AA	AB	AB
2_29974	Vu01(old4)	638910	AA	BB	AB	AB
2_29788	Vu01(old4)	640804	AA	BB	AB	AB
2_23877	Vu01(old4)	645231	BB	AA	AB	AB
2_06814	Vu01(old4)	649381	AA	BB	AB	AB
2_27247	Vu01(old4)	649902	AA	BB	AB	AB
2_47829	Vu01(old4)	651508	BB	AA	AB	AB
2_18842	Vu01(old4)	660293	AA	BB	AB	AB
2_12557	Vu01(old4)	674829	BB	AA	AB	AB
2_46478	Vu01(old4)	682429	AA	BB	AB	AB
2_15687	Vu01(old4)	686295	AA	BB	AB	AB
2_15686	Vu01(old4)	687005	AA	BB	AB	AB
2_26938	Vu01(old4)	698250	AA	BB	AB	AB
2_26939	Vu01(old4)	703322	BB	AA	AB	AB
2_07404	Vu01(old4)	726992	AA	BB	AB	AB
2_05939	Vu01(old4)	743397	AA	BB	AB	AB
2_28672	Vu01(old4)	747204	AA	BB	AB	AB
1_0054	Vu01(old4)	747908	BB	AA	AB	AB
2_10941	Vu01(old4)	747908	BB	AA	AB	AB
2_53453	Vu01(old4)	756741	BB	AA	AB	AB
2_03904	Vu01(old4)	759342	BB	AA	AB	AB
2_03903	Vu01(old4)	760013	AA	BB	AB	AB
2_19281	Vu01(old4)	776267	AA	BB	AB	AB
2_49887	Vu01(old4)	784840	AA	BB	AB	AB
2_15094	Vu01(old4)	843962	AA	BB	AB	AB
2_55330	Vu01(old4)	853075	BB	AA	AB	AB
2_23727	Vu01(old4)	885161	BB	AA	AB	AB
2_23726	Vu01(old4)	885456	AA	BB	AB	AB
2_15984	Vu01(old4)	890439	BB	AA	AB	AB
2_15985	Vu01(old4)	890841	BB	AA	AB	AB
2_19475	Vu01(old4)	929401	BB	AA	AB	AB
2_30940	Vu01(old4)	930042	BB	AA	AB	AB
2_11058	Vu01(old4)	935850	BB	AA	AB	AB
2_11059	Vu01(old4)	936527	AA	BB	AB	AB
2_20998	Vu01(old4)	942705	BB	AA	AB	AB
1_0364	Vu01(old4)	967616	BB	AA	AB	AB
2_18717	Vu01(old4)	967616	BB	AA	AB	AB
2_30746	Vu01(old4)	967900	AA	BB	AB	AB
2_51363	Vu01(old4)	975368	BB	AA	AB	AB
2_32320	Vu01(old4)	1389358	BB	AA	AB	AB
2_25371	Vu01(old4)	1715942	AA	BB	AB	AB
2_50800	Vu01(old4)	1727075	BB	AA	AB	AB
2_31318	Vu01(old4)	1740297	--	BB	BB	BB
2_47839	Vu01(old4)	1747564	BB	AA	AB	AB
2_47482	Vu01(old4)	1749762	BB	AA	AB	AB
2_12482	Vu01(old4)	1756131	BB	AA	AB	AB
2_12483	Vu01(old4)	1756449	AA	BB	AB	AB
2_08410	Vu01(old4)	1762579	AA	BB	AB	AB
2_08411	Vu01(old4)	1763448	AA	BB	AB	AB
2_11729	Vu01(old4)	1791757	BB	AA	AB	AB
2_31931	Vu01(old4)	1804469	BB	AA	AB	AB
2_23922	Vu01(old4)	1805881	BB	AA	AB	AB
2_34739	Vu01(old4)	1806181	BB	AA	AB	AB
2_23921	Vu01(old4)	1806241	AA	BB	AB	AB
2_54985	Vu01(old4)	1813585	AA	BB	AB	AB
2_09674	Vu01(old4)	1818411	BB	AA	AB	AB
2_49742	Vu01(old4)	1822853	AA	BB	AB	AB
2_49504	Vu01(old4)	1830298	BB	AA	AB	AB
2_09917	Vu01(old4)	1851781	AA	BB	AB	AB
2_09916	Vu01(old4)	1852254	BB	AA	AB	AB
2_29496	Vu01(old4)	1867588	BB	AA	AB	AB
2_29497	Vu01(old4)	1867940	AA	BB	AB	AB
2_29498	Vu01(old4)	1870761	AA	BB	AB	AB
2_34305	Vu01(old4)	1871120	AA	BB	AB	AB
2_31541	Vu01(old4)	1874187	BB	AA	AB	AB
2_21761	Vu01(old4)	1874991	AA	BB	AB	AB
2_22864	Vu01(old4)	1879274	AA	BB	AB	AB
1_0854	Vu01(old4)	1879586	BB	AA	AB	AB
2_22865	Vu01(old4)	1881091	AA	BB	AB	AB
2_22260	Vu01(old4)	1888560	AA	BB	AB	AB
2_22259	Vu01(old4)	1889721	AA	BB	AB	AB
2_40188	Vu01(old4)	1893390	--	AA	AB	AB
2_33815	Vu01(old4)	1925618	BB	AA	AB	AB
2_38281	Vu01(old4)	1942547	BB	AA	AB	AB
2_38280	Vu01(old4)	1951113	BB	AA	AB	AB
2_54808	Vu01(old4)	1962958	BB	AA	AB	AB
2_47993	Vu01(old4)	1981902	AA	BB	AB	AB
2_49900	Vu01(old4)	2056510	BB	AA	AB	AB
2_54438	Vu01(old4)	2068887	BB	AA	AB	AB
2_38970	Vu01(old4)	2069389	BB	AA	AB	AB
2_30066	Vu01(old4)	2079603	AA	BB	AB	AB
2_30068	Vu01(old4)	2081289	AA	BB	AB	AB
2_17128	Vu01(old4)	2096978	AA	BB	AB	AB
2_26503	Vu01(old4)	2098224	AA	BB	AB	AB
2_26502	Vu01(old4)	2101369	BB	AA	AB	AB
2_26501	Vu01(old4)	2101967	BB	AA	AB	AB
2_26505	Vu01(old4)	2103665	BB	AA	AB	AB
2_26504	Vu01(old4)	2104074	AA	BB	AB	AB
2_04780	Vu01(old4)	2104872	BB	AA	AB	AB
2_28208	Vu01(old4)	2216053	AA	BB	AB	AB
2_25960	Vu01(old4)	2229068	BB	AA	AB	AB
2_03494	Vu01(old4)	2230319	AA	BB	AB	AB
2_46746	Vu01(old4)	2246158	BB	AA	--	AB
2_22852	Vu01(old4)	2255658	AA	BB	AB	AB
1_0973	Vu01(old4)	2265659	AA	BB	AB	AB
2_09060	Vu01(old4)	2356889	BB	AA	AB	AB
2_44567	Vu01(old4)	2409531	BB	AA	AB	AB
2_37796	Vu01(old4)	2431270	BB	AA	AB	AB
2_08212	Vu01(old4)	2453868	BB	AA	AB	AB
2_32083	Vu01(old4)	2454065	BB	AA	AB	AB
2_28811	Vu01(old4)	2585455	AA	BB	AB	AB
2_28812	Vu01(old4)	2585914	BB	AA	AB	AB
2_01275	Vu01(old4)	2589737	AA	BB	--	AB
2_01276	Vu01(old4)	2590020	BB	AA	AB	AB
2_53093	Vu01(old4)	2590208	BB	AA	AB	AB
2_14637	Vu01(old4)	2593191	BB	AA	AB	AB
2_14636	Vu01(old4)	2593580	AA	BB	AB	AB
2_01724	Vu01(old4)	2621551	AA	BB	AB	AB
2_01725	Vu01(old4)	2623357	AA	BB	AB	AB
2_01723	Vu01(old4)	2626900	BB	AA	AB	AB
2_25201	Vu01(old4)	2627168	BB	AA	AB	AB
2_50535	Vu01(old4)	2632675	AA	BB	AB	AB
2_25199	Vu01(old4)	2633266	AA	BB	AB	AB
2_25200	Vu01(old4)	2633747	BB	AA	AB	AB
2_10725	Vu01(old4)	2654734	BB	AA	AB	AB
2_28605	Vu01(old4)	2655048	AA	BB	AB	AB
2_38595	Vu01(old4)	2692575	AA	BB	AB	AB
2_38594	Vu01(old4)	2693416	AA	BB	AB	AB
2_30402	Vu01(old4)	2705447	BB	AA	AB	AB
2_17017	Vu01(old4)	2706185	BB	AA	AB	AB
2_29771	Vu01(old4)	2709964	BB	AA	AB	AB
2_29770	Vu01(old4)	2710556	BB	AA	--	--
2_19300	Vu01(old4)	2721146	BB	AA	AB	AB
2_19299	Vu01(old4)	2721508	BB	AA	AB	AB
2_22371	Vu01(old4)	2743996	AA	BB	AB	AB
2_22372	Vu01(old4)	2744590	AA	BB	AB	AB
2_14067	Vu01(old4)	2745694	AA	BB	AB	AB
2_23270	Vu01(old4)	2758346	BB	AA	AB	AB
2_23269	Vu01(old4)	2758718	BB	AA	AB	AB
2_41598	Vu01(old4)	2763567	BB	AA	--	--
2_38919	Vu01(old4)	2781974	AA	BB	AB	AB
2_38920	Vu01(old4)	2783840	BB	AA	AB	AB
2_42833	Vu01(old4)	2792523	BB	AA	AB	AB
2_43947	Vu01(old4)	2799669	AA	BB	AB	AB
2_21657	Vu01(old4)	2803852	BB	AA	AB	AB
2_21656	Vu01(old4)	2804366	BB	AA	AB	AB
2_46207	Vu01(old4)	2848184	AA	BB	AB	AB
2_10738	Vu01(old4)	2868156	AA	BB	AB	AB
2_10739	Vu01(old4)	2869923	AA	BB	AB	AB
2_48769	Vu01(old4)	2873856	BB	AA	AB	AB
2_45668	Vu01(old4)	2913723	BB	AA	AB	AB
2_15024	Vu01(old4)	2929178	BB	--	AB	AB
2_29713	Vu01(old4)	2930476	AA	BB	AB	AB
2_14260	Vu01(old4)	2931661	AA	BB	AB	AB
2_29712	Vu01(old4)	2932518	AA	BB	AB	AB
2_14259	Vu01(old4)	2932866	BB	AA	AB	AB
2_25175	Vu01(old4)	2949132	BB	AA	AB	AB
2_40856	Vu01(old4)	2950267	AA	BB	AB	AB
2_33373	Vu01(old4)	2952292	BB	AA	AB	AB
2_26861	Vu01(old4)	2985711	BB	AA	AB	AB
2_10195	Vu01(old4)	2997161	BB	AA	AB	AB
1_0397	Vu01(old4)	2998855	AA	BB	AB	AB
2_48294	Vu01(old4)	2998855	AA	BB	AB	AB
2_53014	Vu01(old4)	3014658	AA	BB	AB	AB
2_00854	Vu01(old4)	3017780	AA	BB	AB	AB
2_00853	Vu01(old4)	3018461	BB	AA	AB	AB
2_14632	Vu01(old4)	3023225	AA	BB	AB	AB
2_47368	Vu01(old4)	3032331	AA	BB	AB	AB
2_20802	Vu01(old4)	3035563	AA	BB	AB	AB
2_20801	Vu01(old4)	3035942	AA	BB	AB	AB
2_09654	Vu01(old4)	3055311	BB	AA	AB	AB
2_39527	Vu01(old4)	3123542	AA	--	AA	AA
2_06640	Vu01(old4)	3144735	AA	BB	AB	AB
2_40758	Vu01(old4)	3163128	BB	AA	AB	AB
2_51110	Vu01(old4)	3172507	AA	BB	AB	AB
2_54271	Vu01(old4)	3237407	BB	AA	AB	AB
2_16819	Vu01(old4)	3240775	BB	AA	AB	AB
2_16818	Vu01(old4)	3241852	BB	AA	AB	AB
2_51841	Vu01(old4)	3251239	AA	BB	AB	AB
2_07796	Vu01(old4)	3251657	AA	BB	AB	AB
2_27626	Vu01(old4)	3252408	BB	AA	AB	AB
2_49211	Vu01(old4)	3264879	AA	BB	AB	AB
1_0969	Vu01(old4)	3275795	BB	AA	AB	AB
2_23851	Vu01(old4)	3276001	BB	AA	AB	AB
2_23850	Vu01(old4)	3279115	AA	BB	AB	AB
2_30699	Vu01(old4)	3295472	BB	AA	AB	AB
2_55488	Vu01(old4)	3297212	AA	BB	AB	AB
2_33374	Vu01(old4)	3305548	AA	BB	AB	AB
2_39450	Vu01(old4)	3313094	--	BB	BB	BB
2_05551	Vu01(old4)	3318577	BB	AA	AB	AB
2_05550	Vu01(old4)	3319034	AA	BB	AB	AB
1_0314	Vu01(old4)	3319422	AA	BB	AB	AB
2_02576	Vu01(old4)	3350467	BB	AA	AB	AB
2_02578	Vu01(old4)	3355071	AA	BB	AB	AB
2_02577	Vu01(old4)	3355870	AA	BB	AB	AB
2_14328	Vu01(old4)	3396288	AA	BB	AB	AB
2_14329	Vu01(old4)	3396929	AA	BB	AB	AB
2_46701	Vu01(old4)	3464791	BB	AA	AB	AB
2_03799	Vu01(old4)	3465435	BB	AA	AB	AB
2_10365	Vu01(old4)	3499484	AA	BB	AB	AB
2_10366	Vu01(old4)	3499934	BB	AA	AB	AB
1_0321	Vu01(old4)	3513467	AA	BB	AB	AB
2_30985	Vu01(old4)	3513467	AA	BB	AB	AB
2_30986	Vu01(old4)	3514155	BB	AA	AB	AB
2_00218	Vu01(old4)	3526570	AA	BB	AB	AB
2_24533	Vu01(old4)	3527405	AA	BB	AB	AB
2_40201	Vu01(old4)	3534583	BB	AA	AB	AB
2_53647	Vu01(old4)	3548419	BB	AA	--	AB
2_41024	Vu01(old4)	3550075	BB	AA	AB	AB
2_10396	Vu01(old4)	3555791	AA	BB	AB	AB
2_10395	Vu01(old4)	3556120	BB	AA	--	--
2_38421	Vu01(old4)	3607836	--	BB	BB	BB
2_21017	Vu01(old4)	3642059	BB	AA	AB	AB
2_21016	Vu01(old4)	3642673	BB	AA	AB	AB
2_53074	Vu01(old4)	3648359	BB	AA	AB	AB
2_32648	Vu01(old4)	3665671	AA	BB	AB	AB
2_05278	Vu01(old4)	3666126	AA	BB	AB	AB
2_43296	Vu01(old4)	3789223	AA	BB	AB	AB
2_39085	Vu01(old4)	3879260	--	AA	--	AA
2_49943	Vu01(old4)	3940226	AA	BB	AB	AB
2_23742	Vu01(old4)	3945116	AA	BB	AB	AB
2_48442	Vu01(old4)	3952386	BB	AA	AB	AB
2_44219	Vu01(old4)	3964479	AA	BB	AB	AB
2_00904	Vu01(old4)	4029325	AA	--	--	--
2_45826	Vu01(old4)	4415860	--	BB	BB	BB
2_25593	Vu01(old4)	4453090	AA	BB	AB	AB
2_29314	Vu01(old4)	4474660	BB	AA	AB	AB
2_20957	Vu01(old4)	4486784	AA	BB	AB	AB
2_07632	Vu01(old4)	4496790	AA	BB	AB	AB
1_0673	Vu01(old4)	4497139	AA	BB	AB	AB
2_07633	Vu01(old4)	4497139	AA	BB	AB	AB
2_07630	Vu01(old4)	4498668	AA	BB	AB	AB
1_0672	Vu01(old4)	4498886	AA	BB	AB	AB
2_07631	Vu01(old4)	4499067	BB	AA	AB	AB
2_34154	Vu01(old4)	4597139	AA	BB	AB	AB
2_09615	Vu01(old4)	5295828	AA	BB	AB	AB
2_48303	Vu01(old4)	5376366	AA	BB	AB	AB
2_33103	Vu01(old4)	5620543	AA	BB	AB	AB
2_30075	Vu01(old4)	5842466	BB	AA	AB	AB
2_33689	Vu01(old4)	6207578	BB	AA	AB	AB
2_38632	Vu01(old4)	6313287	AA	BB	AB	AB
2_17813	Vu01(old4)	6357776	AA	BB	AB	AB
2_40354	Vu01(old4)	6455712	BB	AA	AB	AB
2_03520	Vu01(old4)	6647764	AA	BB	AB	AB
2_00894	Vu01(old4)	6688361	AA	BB	AB	AB
2_40227	Vu01(old4)	6825817	BB	AA	AB	AB
2_23136	Vu01(old4)	6884482	AA	BB	AB	AB
2_34360	Vu01(old4)	6954020	BB	AA	AB	AB
2_44400	Vu01(old4)	7481968	BB	AA	AB	AB
2_45042	Vu01(old4)	7979536	AA	BB	AB	AB
2_45385	Vu01(old4)	9129310	AA	BB	AB	AB
2_48979	Vu01(old4)	9334833	--	BB	BB	--
2_43539	Vu01(old4)	9793961	AA	BB	AB	AB
2_41391	Vu01(old4)	9813768	BB	AA	AB	AB
2_03707	Vu01(old4)	10245278	BB	AA	AB	AB
2_06726	Vu01(old4)	10286052	--	AA	AA	AA
2_46454	Vu01(old4)	10507024	AA	BB	AB	AB
2_47855	Vu01(old4)	10579126	AA	BB	AB	AB
2_41036	Vu01(old4)	10623314	AA	BB	AB	AB
2_46367	Vu01(old4)	10630186	AA	BB	AB	AB
2_38814	Vu01(old4)	10635534	BB	AA	AB	AB
2_46117	Vu01(old4)	10803800	AA	BB	AB	AB
2_47516	Vu01(old4)	11400725	--	AA	AA	AA
2_31470	Vu01(old4)	11532475	AA	BB	AB	AB
2_26641	Vu01(old4)	11984584	BB	AA	AB	AB
2_43074	Vu01(old4)	12043779	AA	BB	AB	AB
2_17283	Vu01(old4)	12244858	AA	--	AA	AA
2_39172	Vu01(old4)	12302016	BB	AA	AB	AB
2_04855	Vu01(old4)	12476356	AA	--	AA	AA
2_52871	Vu01(old4)	12647884	AA	BB	AB	AB
2_47092	Vu01(old4)	12720315	AA	BB	AB	AB
2_46137	Vu01(old4)	12958435	AA	BB	AB	AB
2_42993	Vu01(old4)	13690484	AA	BB	AB	AB
2_43013	Vu01(old4)	14656728	AA	BB	AB	AB
2_38320	Vu01(old4)	17101024	AA	BB	AB	AB
2_52179	Vu01(old4)	17308880	BB	AA	AB	AB
2_05668	Vu01(old4)	17423601	AA	BB	AB	AB
2_10693	Vu01(old4)	17876627	BB	AA	AB	AB
2_38041	Vu01(old4)	18076564	AA	BB	AB	AB
2_49526	Vu01(old4)	18098796	AA	--	--	--
2_39036	Vu01(old4)	18413764	BB	AA	AB	AB
2_18543	Vu01(old4)	18489546	AA	BB	AB	AB
2_26137	Vu01(old4)	18722712	BB	AA	AB	AB
2_43193	Vu01(old4)	18847688	BB	AA	AB	AB
2_38340	Vu01(old4)	18954157	BB	AA	AB	AB
2_37941	Vu01(old4)	18982477	BB	AA	AB	AB
2_45058	Vu01(old4)	19061210	AA	--	--	AB
2_28909	Vu01(old4)	19212988	BB	AA	AB	AB
2_36478	Vu01(old4)	19270289	BB	AA	AB	AB
2_55397	Vu01(old4)	19405901	AA	BB	AB	AB
2_43251	Vu01(old4)	19491972	AA	BB	AB	AB
2_49906	Vu01(old4)	19560491	BB	AA	AB	AB
2_36810	Vu01(old4)	19948393	BB	AA	AB	AB
2_51662	Vu01(old4)	20068331	AA	BB	AB	AB
2_31854	Vu01(old4)	20361822	BB	AA	AB	AB
2_53036	Vu01(old4)	20889089	AA	BB	AB	AB
2_46924	Vu01(old4)	21138453	AA	--	--	--
2_45053	Vu01(old4)	21514123	BB	AA	AB	AB
2_41389	Vu01(old4)	21809150	BB	AA	AB	AB
2_23010	Vu01(old4)	22098459	BB	AA	AB	AB
2_41323	Vu01(old4)	22679627	AA	BB	AB	AB
2_17043	Vu01(old4)	22690040	AA	BB	AB	AB
2_50176	Vu01(old4)	22732627	BB	AA	AB	AB
2_46498	Vu01(old4)	22734450	AA	BB	AB	AB
2_54519	Vu01(old4)	22756776	BB	AA	AB	AB
2_01449	Vu01(old4)	22775315	BB	AA	AB	AB
2_01450	Vu01(old4)	22775753	BB	AA	AB	AB
2_53178	Vu01(old4)	22777097	BB	AA	AB	AB
2_45451	Vu01(old4)	22784347	BB	AA	AB	AB
2_49254	Vu01(old4)	22786953	BB	AA	AB	AB
2_53914	Vu01(old4)	22790904	BB	AA	AB	AB
2_23493	Vu01(old4)	22799590	AA	BB	AB	AB
2_23492	Vu01(old4)	22799921	AA	BB	AB	AB
2_23491	Vu01(old4)	22801266	AA	BB	AB	AB
2_23490	Vu01(old4)	22802082	BB	AA	AB	AB
2_54036	Vu01(old4)	22821187	BB	AA	--	AB
2_46683	Vu01(old4)	22828413	AA	BB	AB	AB
2_01659	Vu01(old4)	22832250	AA	BB	AB	AB
2_01660	Vu01(old4)	22832716	BB	AA	AB	AB
2_39869	Vu01(old4)	22857491	BB	AA	AB	AB
2_14749	Vu01(old4)	22868897	AA	BB	AB	AB
2_14748	Vu01(old4)	22869406	AA	BB	AB	AB
2_54840	Vu01(old4)	22874299	BB	AA	AB	AB
2_10679	Vu01(old4)	22878970	AA	BB	AB	AB
2_48975	Vu01(old4)	22906829	AA	BB	AB	AB
2_38566	Vu01(old4)	22922169	BB	AA	AB	AB
2_49295	Vu01(old4)	22927641	BB	AA	AB	AB
2_45787	Vu01(old4)	22943894	AA	BB	AB	AB
2_49432	Vu01(old4)	22946513	BB	AA	AB	AB
2_43701	Vu01(old4)	22975985	AA	BB	AB	AB
2_44988	Vu01(old4)	23001015	BB	AA	AB	AB
2_43260	Vu01(old4)	23018217	BB	AA	AB	AB
2_07049	Vu01(old4)	23028168	AA	BB	AB	AB
2_38399	Vu01(old4)	23087253	BB	AA	AB	AB
2_40195	Vu01(old4)	23097631	BB	AA	AB	AB
2_41877	Vu01(old4)	23123410	AA	BB	AB	AB
2_53406	Vu01(old4)	23124904	BB	AA	AB	AB
2_38758	Vu01(old4)	23127830	BB	AA	AB	AB
2_51172	Vu01(old4)	23139075	BB	AA	AB	AB
2_51577	Vu01(old4)	23144929	BB	AA	AB	AB
2_55046	Vu01(old4)	23148443	BB	AA	AB	AB
2_10413	Vu01(old4)	23157868	AA	BB	AB	AB
2_46097	Vu01(old4)	23181198	--	BB	BB	BB
2_22812	Vu01(old4)	23183842	AA	BB	AB	AB
2_22813	Vu01(old4)	23184303	BB	AA	AB	AB
2_24014	Vu01(old4)	23192092	AA	BB	AB	AB
2_24015	Vu01(old4)	23194800	BB	AA	AB	AB
2_02751	Vu01(old4)	23210079	AA	BB	AB	AB
2_02752	Vu01(old4)	23210428	BB	AA	AB	AB
2_04238	Vu01(old4)	23243592	BB	AA	AB	AB
2_26262	Vu01(old4)	23244115	AA	BB	AB	AB
2_15299	Vu01(old4)	23254991	AA	BB	AB	AB
2_15300	Vu01(old4)	23255585	BB	AA	AB	AB
2_15301	Vu01(old4)	23256194	AA	BB	AB	AB
2_15302	Vu01(old4)	23257508	AA	BB	AB	AB
2_45630	Vu01(old4)	23271439	BB	AA	AB	AB
2_40146	Vu01(old4)	23306421	BB	AA	AB	AB
2_31072	Vu01(old4)	23311981	BB	AA	AB	AB
2_19924	Vu01(old4)	23312672	AA	BB	AB	AB
2_21158	Vu01(old4)	23317697	BB	AA	AB	AB
2_43788	Vu01(old4)	23342645	AA	BB	AB	AB
2_27296	Vu01(old4)	23353752	AA	BB	AB	AB
2_45418	Vu01(old4)	23356108	BB	AA	AB	AB
2_39725	Vu01(old4)	23359005	AA	BB	--	--
2_46461	Vu01(old4)	23364721	BB	--	AB	AB
2_05478	Vu01(old4)	23389653	BB	AA	AB	AB
2_05477	Vu01(old4)	23389801	BB	AA	AB	AB
2_40177	Vu01(old4)	23407878	AA	BB	AB	AB
2_53762	Vu01(old4)	23415581	BB	AA	AB	AB
2_30750	Vu01(old4)	23445431	AA	BB	AB	AB
2_42595	Vu01(old4)	23467347	BB	AA	AB	AB
2_18418	Vu01(old4)	23539230	BB	AA	AB	AB
2_04243	Vu01(old4)	23580739	AA	BB	AB	AB
2_04244	Vu01(old4)	23581773	BB	AA	AB	AB
2_46693	Vu01(old4)	23586496	BB	AA	AB	AB
2_46011	Vu01(old4)	23589820	BB	AA	AB	AB
2_40210	Vu01(old4)	23606947	BB	AA	AB	AB
2_46491	Vu01(old4)	23611378	BB	AA	AB	AB
2_06781	Vu01(old4)	23624526	AA	BB	AB	AB
2_06780	Vu01(old4)	23626175	AA	BB	AB	AB
2_26975	Vu01(old4)	23643216	AA	BB	AB	AB
2_26976	Vu01(old4)	23643567	AA	BB	AB	AB
2_17665	Vu01(old4)	23669254	BB	AA	AB	AB
2_17666	Vu01(old4)	23669509	BB	AA	AB	AB
2_38933	Vu01(old4)	23679085	BB	AA	AB	AB
2_49579	Vu01(old4)	23697054	BB	--	AB	--
2_44608	Vu01(old4)	23703977	BB	AA	AB	AB
2_30485	Vu01(old4)	23718464	BB	AA	AB	AB
2_30484	Vu01(old4)	23719480	AA	BB	AB	AB
2_46328	Vu01(old4)	23758761	AA	BB	AB	AB
2_45890	Vu01(old4)	23774441	BB	AA	AB	AB
2_43327	Vu01(old4)	23785003	AA	BB	AB	AB
2_41868	Vu01(old4)	23810256	AA	BB	BB	AB
2_53890	Vu01(old4)	23823532	AA	BB	AB	AB
2_51986	Vu01(old4)	23827592	AA	BB	AB	AB
2_48354	Vu01(old4)	23829517	AA	BB	AB	AB
2_37680	Vu01(old4)	23838305	BB	AA	AB	AB
2_37681	Vu01(old4)	23840757	AA	BB	AB	AB
2_13395	Vu01(old4)	23843042	BB	AA	AB	AB
2_13396	Vu01(old4)	23843783	AA	BB	AB	AB
2_39937	Vu01(old4)	23858641	BB	AA	AB	AB
2_21632	Vu01(old4)	23860755	BB	AA	--	--
2_21633	Vu01(old4)	23861411	AA	BB	AB	AB
2_43640	Vu01(old4)	23871927	BB	AA	AB	AB
2_14628	Vu01(old4)	23880649	AA	BB	AB	AB
1_1360	Vu01(old4)	23880947	AA	BB	AB	AB
2_14629	Vu01(old4)	23881424	BB	AA	AB	AB
2_50246	Vu01(old4)	23885213	BB	--	AB	AB
2_47388	Vu01(old4)	23894809	BB	AA	AB	AB
2_20336	Vu01(old4)	23896766	AA	BB	AB	AB
2_31190	Vu01(old4)	23897416	BB	AA	AB	AB
2_25743	Vu01(old4)	23901179	AA	BB	AB	AB
2_50630	Vu01(old4)	23912300	AA	BB	AB	AB
2_31220	Vu01(old4)	23914035	AA	BB	AB	AB
2_20479	Vu01(old4)	23914545	AA	BB	AB	AB
2_23564	Vu01(old4)	23916858	--	BB	AB	AB
2_31876	Vu01(old4)	23918318	AA	BB	AB	AB
2_52384	Vu01(old4)	23922802	AA	BB	AB	AB
2_39167	Vu01(old4)	23923627	BB	AA	--	--
2_44394	Vu01(old4)	23941679	BB	AA	AB	AB
2_19263	Vu01(old4)	23946053	AA	BB	AB	AB
2_27631	Vu01(old4)	23948423	AA	BB	AB	AB
2_07805	Vu01(old4)	23948934	BB	AA	AB	AB
2_47763	Vu01(old4)	23950997	BB	AA	AB	AB
2_40157	Vu01(old4)	23956961	BB	AA	AB	AB
2_39202	Vu01(old4)	23969805	AA	BB	AB	AB
2_52255	Vu01(old4)	23972179	BB	AA	AB	AB
2_54942	Vu01(old4)	23977514	AA	BB	AB	AB
2_53564	Vu01(old4)	23981722	AA	BB	AB	AB
2_27494	Vu01(old4)	24640675	AA	BB	AB	AB
2_21194	Vu01(old4)	24655195	AA	BB	AB	AB
2_40536	Vu01(old4)	25017290	AA	BB	AB	AB
2_54061	Vu01(old4)	25183971	BB	AA	--	--
2_15291	Vu01(old4)	25196883	AA	BB	AB	AB
2_13576	Vu01(old4)	25206612	BB	AA	AB	AB
2_29475	Vu01(old4)	25208442	BB	AA	AB	AB
2_26433	Vu01(old4)	25222576	AA	BB	AB	AB
2_04623	Vu01(old4)	25222846	AA	BB	AB	AB
2_08469	Vu01(old4)	25242385	AA	BB	AB	AB
2_08468	Vu01(old4)	25246244	BB	AA	AB	AB
2_08551	Vu01(old4)	25263019	BB	AA	AB	AB
2_08552	Vu01(old4)	25264360	BB	AA	AB	AB
2_15490	Vu01(old4)	25272492	AA	BB	AB	AB
2_07980	Vu01(old4)	25278776	AA	BB	AB	AB
2_07981	Vu01(old4)	25279287	BB	AA	AB	AB
2_48246	Vu01(old4)	25284159	AA	BB	AB	AB
2_06713	Vu01(old4)	25303665	AA	BB	AB	AB
2_53230	Vu01(old4)	25316122	BB	AA	AB	AB
2_34531	Vu01(old4)	25332781	AA	BB	AB	AB
2_51863	Vu01(old4)	25333903	BB	AA	AB	AB
2_31698	Vu01(old4)	25348015	BB	AA	AB	AB
2_22530	Vu01(old4)	25349152	AA	BB	AB	AB
2_07452	Vu01(old4)	25362744	AA	BB	AB	AB
2_29660	Vu01(old4)	25378672	AA	BB	AB	AB
2_17331	Vu01(old4)	25597702	AA	BB	AB	AB
1_1138	Vu01(old4)	25598341	BB	AA	AB	AB
2_17332	Vu01(old4)	25599560	AA	BB	AB	AB
2_20390	Vu01(old4)	25601375	BB	AA	AB	AB
2_20389	Vu01(old4)	25602355	AA	BB	AB	AB
2_07979	Vu01(old4)	25613338	AA	BB	AB	AB
2_34970	Vu01(old4)	25704918	--	BB	BB	BB
2_31047	Vu01(old4)	26410155	AA	--	--	--
2_52879	Vu01(old4)	26530691	AA	BB	AB	AB
2_54063	Vu01(old4)	26636343	BB	AA	AB	AB
2_51024	Vu01(old4)	26961883	AA	BB	AB	AB
2_38807	Vu01(old4)	27661031	AA	--	--	--
2_27153	Vu01(old4)	27888746	AA	--	--	--
2_30804	Vu01(old4)	27899626	AA	BB	AB	AB
2_50751	Vu01(old4)	27900691	BB	AA	AB	AB
2_16903	Vu01(old4)	27904151	BB	AA	AB	AB
2_16904	Vu01(old4)	27905376	BB	AA	AB	AB
2_42267	Vu01(old4)	27913318	BB	AA	--	AB
2_35672	Vu01(old4)	27922089	AA	BB	AB	AB
2_49505	Vu01(old4)	27929913	AA	BB	AB	AB
2_41301	Vu01(old4)	27932813	BB	AA	AB	AB
2_53273	Vu01(old4)	27940940	BB	AA	AB	AB
2_38879	Vu01(old4)	27947549	BB	AA	AB	AB
2_38878	Vu01(old4)	27952439	AA	BB	AB	AB
2_52778	Vu01(old4)	27953440	BB	AA	AB	AB
2_35504	Vu01(old4)	27957912	BB	AA	AB	AB
2_35505	Vu01(old4)	27958247	BB	AA	AB	AB
2_48263	Vu01(old4)	27965484	AA	BB	AB	AB
2_50870	Vu01(old4)	27977257	AA	BB	AB	AB
2_38827	Vu01(old4)	27990194	BB	AA	AB	AB
2_37302	Vu01(old4)	28008239	AA	BB	AB	AB
2_33784	Vu01(old4)	28024448	AA	BB	AB	AB
2_34051	Vu01(old4)	28034637	BB	AA	AB	AB
2_08257	Vu01(old4)	28036852	AA	BB	AB	AB
2_35229	Vu01(old4)	28038543	AA	BB	AB	AB
2_46959	Vu01(old4)	28044896	AA	BB	AB	AB
2_32573	Vu01(old4)	28063351	AA	BB	AB	AB
2_03486	Vu01(old4)	28069980	BB	AA	AB	AB
2_28149	Vu01(old4)	28078655	BB	AA	AB	AB
2_26343	Vu01(old4)	28088822	BB	AA	AB	AB
2_02627	Vu01(old4)	28094660	AA	BB	AB	AB
2_37095	Vu01(old4)	28104565	BB	AA	AB	AB
2_30033	Vu01(old4)	28105507	BB	AA	AB	AB
2_35265	Vu01(old4)	28129254	BB	AA	AB	AB
2_35266	Vu01(old4)	28129622	BB	AA	AB	AB
2_35242	Vu01(old4)	28152448	BB	AA	AB	AB
2_35937	Vu01(old4)	28309352	BB	AA	AB	AB
2_35742	Vu01(old4)	28323137	BB	AA	AB	AB
2_35741	Vu01(old4)	28324527	BB	AA	AB	AB
2_34839	Vu01(old4)	28330866	AA	BB	AB	AB
2_34840	Vu01(old4)	28331118	BB	AA	AB	AB
2_34835	Vu01(old4)	28336406	AA	BB	AB	AB
2_34836	Vu01(old4)	28336754	AA	BB	AB	AB
2_36401	Vu01(old4)	28337605	AA	BB	AB	AB
2_34837	Vu01(old4)	28338126	BB	AA	AB	AB
2_34838	Vu01(old4)	28338737	AA	BB	AB	AB
2_34833	Vu01(old4)	28343987	AA	BB	AB	AB
2_36400	Vu01(old4)	28345009	BB	AA	AB	AB
2_35096	Vu01(old4)	28354183	AA	BB	AB	AB
2_35097	Vu01(old4)	28354469	BB	AA	AB	AB
2_45176	Vu01(old4)	28363257	AA	BB	AB	AB
2_35663	Vu01(old4)	28388629	AA	BB	AB	AB
2_34908	Vu01(old4)	28398554	AA	BB	AB	AB
2_34909	Vu01(old4)	28400219	AA	BB	AB	AB
2_35846	Vu01(old4)	28403025	AA	BB	AB	AB
2_35845	Vu01(old4)	28404975	BB	AA	AB	AB
2_40163	Vu01(old4)	28408199	BB	AA	AB	AB
2_49403	Vu01(old4)	28419601	AA	BB	AB	AB
2_36302	Vu01(old4)	28429123	AA	BB	AB	AB
2_35482	Vu01(old4)	28447104	AA	BB	AB	AB
2_43304	Vu01(old4)	28747754	AA	--	--	--
2_43868	Vu01(old4)	28749603	BB	AA	AB	AB
2_42089	Vu01(old4)	28750203	BB	AA	--	--
2_26079	Vu01(old4)	28778459	AA	--	AA	AA
2_46696	Vu01(old4)	28780797	BB	--	BB	BB
2_03642	Vu01(old4)	28790543	AA	BB	AB	AB
2_26027	Vu01(old4)	28791550	AA	BB	AB	AB
2_03641	Vu01(old4)	28793829	AA	BB	AB	AB
2_16082	Vu01(old4)	28815459	AA	BB	AB	AB
2_45889	Vu01(old4)	28818508	BB	AA	AB	AB
2_15396	Vu01(old4)	28824935	AA	BB	AB	AB
2_30044	Vu01(old4)	28825604	BB	AA	AB	AB
2_30713	Vu01(old4)	28836032	BB	AA	AB	AB
2_04038	Vu01(old4)	28855569	AA	BB	AB	AB
2_08898	Vu01(old4)	28863774	AA	BB	AB	AB
2_08897	Vu01(old4)	28864770	BB	AA	AB	AB
2_51529	Vu01(old4)	28867950	AA	BB	AB	AB
2_17040	Vu01(old4)	28880537	BB	AA	AB	AB
2_17039	Vu01(old4)	28881225	BB	AA	AB	AB
2_26990	Vu01(old4)	28885661	BB	AA	AB	AB
2_06066	Vu01(old4)	28888589	BB	AA	AB	AB
2_06067	Vu01(old4)	28889327	AA	BB	AB	AB
2_40385	Vu01(old4)	28890678	AA	BB	AB	AB
2_20534	Vu01(old4)	28901422	BB	AA	AB	AB
2_23260	Vu01(old4)	28918916	BB	AA	AB	AB
2_23259	Vu01(old4)	28920733	BB	AA	AB	AB
2_06428	Vu01(old4)	28941683	BB	AA	AB	AB
2_06426	Vu01(old4)	28942082	AA	BB	AB	AB
2_06423	Vu01(old4)	28942922	BB	AA	AB	AB
2_24242	Vu01(old4)	28975073	BB	--	--	--
2_38372	Vu01(old4)	29014604	BB	AA	AB	AB
2_44682	Vu01(old4)	29016092	BB	AA	AB	AB
2_06824	Vu01(old4)	29059126	AA	BB	AB	AB
2_20176	Vu01(old4)	29069183	AA	BB	AB	AB
2_46636	Vu01(old4)	29126318	BB	AA	AB	AB
2_07778	Vu01(old4)	29142290	AA	BB	AB	AB
2_07777	Vu01(old4)	29142574	BB	AA	AB	AB
2_21880	Vu01(old4)	29146826	AA	BB	AB	AB
2_19859	Vu01(old4)	29151106	BB	AA	AB	AB
2_40246	Vu01(old4)	29198654	AA	BB	AB	AB
2_15807	Vu01(old4)	29199609	BB	AA	AB	AB
2_25286	Vu01(old4)	29202546	AA	BB	AB	AB
2_25287	Vu01(old4)	29204282	BB	--	BB	BB
2_14709	Vu01(old4)	29216044	BB	--	--	BB
2_44894	Vu01(old4)	29217202	AA	BB	AB	AB
2_53112	Vu01(old4)	29242765	BB	--	BB	BB
2_00270	Vu01(old4)	29243390	AA	BB	AB	AB
2_00269	Vu01(old4)	29244038	AA	BB	AB	AB
2_05673	Vu01(old4)	29255768	AA	BB	AB	AB
2_00271	Vu01(old4)	29256773	BB	AA	AB	AB
2_00272	Vu01(old4)	29257611	AA	BB	AB	AB
2_29714	Vu01(old4)	29293996	BB	AA	AB	AB
2_23316	Vu01(old4)	29329854	BB	AA	AB	AB
2_23728	Vu01(old4)	29333705	BB	AA	--	AB
2_23729	Vu01(old4)	29334289	AA	BB	AB	AB
2_02118	Vu01(old4)	29350461	BB	AA	AB	AB
2_02119	Vu01(old4)	29351733	BB	AA	AB	AB
2_28068	Vu01(old4)	29362526	AA	BB	AB	AB
2_09065	Vu01(old4)	29372807	AA	BB	AB	AB
2_09066	Vu01(old4)	29373365	BB	AA	--	--
2_09064	Vu01(old4)	29378216	AA	BB	AB	AB
2_10578	Vu01(old4)	29390048	AA	BB	AB	AB
2_04072	Vu01(old4)	29408994	AA	BB	AB	AB
2_08216	Vu01(old4)	29440027	BB	AA	AB	AB
2_08217	Vu01(old4)	29440749	BB	AA	AB	AB
2_21544	Vu01(old4)	29447427	AA	BB	AB	AB
2_32292	Vu01(old4)	29447582	BB	AA	AB	AB
2_01412	Vu01(old4)	29456952	BB	AA	AB	AB
2_27544	Vu01(old4)	29464587	AA	BB	AB	AB
2_29422	Vu01(old4)	29472925	AA	BB	AB	AB
2_13901	Vu01(old4)	29480537	BB	AA	AB	AB
2_10114	Vu01(old4)	29502121	BB	AA	AB	AB
2_06449	Vu01(old4)	29540220	AA	BB	AB	AB
2_50687	Vu01(old4)	29556128	BB	AA	AB	AB
2_47717	Vu01(old4)	29558145	AA	BB	AB	AB
2_08553	Vu01(old4)	29569058	AA	BB	AB	AB
2_08554	Vu01(old4)	29573340	BB	AA	AB	AB
2_08555	Vu01(old4)	29577884	AA	BB	AB	AB
2_17655	Vu01(old4)	29581813	AA	BB	AB	AB
2_17654	Vu01(old4)	29582333	BB	AA	AB	AB
2_05372	Vu01(old4)	29596574	BB	AA	AB	AB
2_05373	Vu01(old4)	29597164	BB	AA	AB	AB
2_11467	Vu01(old4)	29630243	BB	AA	AB	AB
2_50139	Vu01(old4)	29641248	AA	BB	AB	AB
2_20342	Vu01(old4)	29642715	BB	AA	AB	AB
2_31192	Vu01(old4)	29643591	AA	BB	AB	AB
2_10507	Vu01(old4)	29647239	BB	AA	AB	AB
2_10506	Vu01(old4)	29651339	AA	BB	AB	AB
2_55339	Vu01(old4)	29679103	BB	AA	AB	AB
2_20795	Vu01(old4)	29679479	AA	BB	AB	AB
2_20796	Vu01(old4)	29679831	BB	AA	AB	AB
2_45956	Vu01(old4)	29682052	AA	BB	AB	AB
2_54623	Vu01(old4)	29719141	BB	AA	AB	AB
2_08406	Vu01(old4)	29729097	BB	AA	AB	AB
2_18140	Vu01(old4)	29765485	AA	BB	AB	AB
2_14289	Vu01(old4)	29788840	AA	BB	AB	AB
2_02050	Vu01(old4)	29796215	AA	BB	AB	AB
1_1445	Vu01(old4)	29806349	BB	AA	AB	AB
2_30814	Vu01(old4)	29806349	BB	AA	AB	AB
2_19075	Vu01(old4)	29806620	AA	BB	AB	AB
2_53562	Vu01(old4)	29815118	BB	AA	AB	AB
2_39955	Vu01(old4)	29819046	BB	AA	AB	AB
2_35874	Vu01(old4)	29825875	BB	AA	AB	AB
2_19154	Vu01(old4)	29826166	AA	BB	AB	AB
2_33346	Vu01(old4)	29826264	BB	AA	AB	AB
2_19155	Vu01(old4)	29826501	BB	AA	AB	AB
2_14138	Vu01(old4)	29832269	AA	BB	AB	AB
2_11653	Vu01(old4)	29854326	BB	AA	AB	AB
2_00220	Vu01(old4)	29860699	AA	BB	AB	AB
2_08326	Vu01(old4)	29863758	BB	AA	AB	AB
2_12546	Vu01(old4)	29874332	BB	AA	AB	AB
2_12547	Vu01(old4)	29875994	AA	BB	AB	AB
2_12092	Vu01(old4)	29930282	BB	AA	AB	AB
2_18904	Vu01(old4)	29945806	BB	AA	AB	AB
2_35942	Vu01(old4)	29945949	AA	BB	AB	AB
2_08370	Vu01(old4)	29954335	AA	BB	AB	AB
2_06518	Vu01(old4)	29961661	BB	AA	AB	AB
2_06519	Vu01(old4)	29963121	AA	BB	AB	AB
2_29023	Vu01(old4)	30140852	AA	BB	AB	AB
2_39094	Vu01(old4)	30155247	BB	AA	AB	AB
1_0847	Vu01(old4)	30156277	AA	BB	AB	AB
2_18647	Vu01(old4)	30156954	BB	AA	AB	AB
2_04876	Vu01(old4)	30263433	AA	BB	AB	AB
2_24758	Vu01(old4)	30613298	BB	AA	AB	AB
2_19840	Vu01(old4)	31070755	AA	BB	AB	AB
2_22781	Vu01(old4)	31077602	BB	AA	AB	AB
2_24100	Vu01(old4)	31085638	AA	BB	AB	AB
2_45864	Vu01(old4)	31147784	BB	AA	AB	AB
2_34346	Vu01(old4)	31150972	AA	BB	AB	AB
2_46987	Vu01(old4)	31162864	BB	AA	AB	AB
2_31630	Vu01(old4)	31172800	BB	AA	AB	AB
2_27027	Vu01(old4)	31173340	BB	AA	AB	AB
2_12363	Vu01(old4)	31192399	BB	AA	AB	AB
2_24018	Vu01(old4)	31198122	AA	BB	AB	AB
2_24017	Vu01(old4)	31199549	AA	BB	AB	AB
2_40121	Vu01(old4)	31201280	BB	AA	AB	AB
2_48497	Vu01(old4)	31220743	AA	BB	AB	AB
2_11964	Vu01(old4)	31224155	BB	AA	AB	AB
2_11963	Vu01(old4)	31224648	AA	BB	AB	AB
2_48801	Vu01(old4)	31265934	BB	AA	AB	AB
2_14774	Vu01(old4)	31295843	BB	AA	AB	AB
2_14775	Vu01(old4)	31296679	BB	AA	AB	AB
2_52401	Vu01(old4)	31301390	BB	AA	AB	AB
2_43235	Vu01(old4)	31312913	AA	BB	AB	AB
2_24007	Vu01(old4)	31316885	AA	BB	AB	AB
2_24008	Vu01(old4)	31317308	AA	BB	AB	AB
2_31436	Vu01(old4)	31338893	BB	AA	AB	AB
2_31435	Vu01(old4)	31339145	BB	AA	AB	AB
2_00415	Vu01(old4)	31339935	AA	BB	AB	AB
2_00416	Vu01(old4)	31346165	BB	AA	AB	AB
2_27058	Vu01(old4)	31354048	AA	BB	AB	AB
2_05933	Vu01(old4)	31521434	AA	BB	AB	AB
2_05934	Vu01(old4)	31522666	AA	BB	AB	AB
2_12931	Vu01(old4)	31545417	BB	AA	AB	AB
2_22207	Vu01(old4)	31558011	AA	BB	AB	AB
2_12732	Vu01(old4)	31570034	AA	BB	AB	AB
2_12731	Vu01(old4)	31570306	BB	AA	AB	AB
2_34582	Vu01(old4)	31575661	BB	AA	AB	AB
2_29942	Vu01(old4)	31578198	BB	AA	AB	AB
2_28072	Vu01(old4)	31588151	BB	AA	AB	AB
2_15313	Vu01(old4)	31601456	BB	AA	AB	AB
2_15314	Vu01(old4)	31601914	AA	BB	AB	AB
2_13808	Vu01(old4)	31606554	BB	AA	AB	AB
2_13809	Vu01(old4)	31608615	BB	AA	AB	AB
2_30586	Vu01(old4)	31621697	BB	AA	AB	AB
2_17832	Vu01(old4)	31623688	BB	AA	AB	AB
2_26119	Vu01(old4)	31651552	AA	BB	AB	AB
2_26118	Vu01(old4)	31652596	BB	AA	AB	AB
2_09233	Vu01(old4)	31698053	BB	AA	AB	AB
2_23001	Vu01(old4)	31727647	AA	BB	AB	AB
2_32877	Vu01(old4)	31746404	BB	AA	AB	AB
2_48947	Vu01(old4)	31754744	AA	BB	AB	AB
2_44700	Vu01(old4)	31794508	BB	AA	AB	AB
2_18402	Vu01(old4)	31816779	AA	BB	AB	AB
2_28643	Vu01(old4)	31818833	BB	AA	AB	AB
2_21605	Vu01(old4)	31855159	BB	AA	AB	AB
2_21606	Vu01(old4)	31855708	AA	BB	AB	AB
2_42871	Vu01(old4)	31856425	BB	AA	AB	AB
2_29298	Vu01(old4)	31862127	BB	AA	AB	AB
2_21186	Vu01(old4)	31873361	AA	BB	AB	AB
2_16067	Vu01(old4)	31877187	BB	AA	AB	AB
2_16066	Vu01(old4)	31879000	BB	AA	AB	AB
2_30213	Vu01(old4)	31880780	AA	BB	AB	AB
2_05716	Vu01(old4)	31886780	AA	BB	AB	AB
2_05717	Vu01(old4)	31887455	BB	AA	AB	AB
2_17641	Vu01(old4)	31899320	AA	BB	AB	AB
2_30544	Vu01(old4)	31901519	BB	AA	AB	AB
2_00098	Vu01(old4)	31919474	BB	AA	AB	AB
2_23120	Vu01(old4)	31924478	BB	AA	AB	AB
2_39160	Vu01(old4)	31930216	BB	AA	AB	AB
1_0153	Vu01(old4)	31947945	AA	BB	AB	AB
2_28761	Vu01(old4)	31949955	AA	BB	AB	AB
2_11172	Vu01(old4)	31953629	AA	BB	AB	AB
1_0027	Vu01(old4)	31953708	AA	BB	AB	AB
2_28760	Vu01(old4)	31954258	AA	BB	AB	AB
2_22887	Vu01(old4)	31958789	AA	BB	AB	AB
2_22888	Vu01(old4)	31959705	AA	BB	AB	AB
2_31845	Vu01(old4)	31979881	AA	BB	AB	AB
2_34721	Vu01(old4)	31981775	BB	AA	AB	AB
2_16073	Vu01(old4)	31983438	BB	AA	AB	AB
2_16074	Vu01(old4)	31983768	BB	AA	AB	AB
2_41763	Vu01(old4)	32021724	BB	AA	AB	AB
2_26340	Vu01(old4)	32023688	AA	BB	AB	AB
2_33854	Vu01(old4)	32023774	AA	BB	AB	AB
2_04402	Vu01(old4)	32039705	AA	BB	AB	AB
2_26341	Vu01(old4)	32041545	AA	BB	AB	AB
2_22874	Vu01(old4)	32059305	AA	BB	AB	AB
2_27758	Vu01(old4)	32068526	AA	BB	AB	AB
2_08178	Vu01(old4)	32074254	BB	AA	AB	AB
2_43015	Vu01(old4)	32078178	AA	BB	AB	AB
2_51747	Vu01(old4)	32088640	--	BB	BB	BB
2_28976	Vu01(old4)	32117631	AA	BB	AB	AB
2_28916	Vu01(old4)	32121306	AA	BB	AB	AB
2_11735	Vu01(old4)	32122161	AA	BB	AB	AB
2_46519	Vu01(old4)	32135487	BB	AA	AB	AB
2_03825	Vu01(old4)	32181101	BB	AA	AB	AB
2_36648	Vu01(old4)	32185069	AA	BB	AB	AB
2_26831	Vu01(old4)	32186218	BB	AA	AB	AB
2_38969	Vu01(old4)	33098213	AA	--	--	--
2_34869	Vu01(old4)	33404465	BB	AA	AB	AB
2_09406	Vu01(old4)	33690771	AA	--	AA	AA
2_05743	Vu01(old4)	33735900	AA	BB	AB	AB
2_22691	Vu01(old4)	34103104	BB	AA	AB	AB
2_22690	Vu01(old4)	34104707	AA	BB	AB	AB
2_41363	Vu01(old4)	34114144	BB	AA	AB	AB
2_28827	Vu01(old4)	34120815	BB	AA	AB	AB
2_28826	Vu01(old4)	34121213	BB	AA	AB	AB
2_11406	Vu01(old4)	34128249	BB	AA	AB	AB
2_15708	Vu01(old4)	34139057	BB	AA	AB	AB
2_18479	Vu01(old4)	34146096	AA	BB	AB	AB
2_31591	Vu01(old4)	34148884	AA	BB	AB	AB
2_31590	Vu01(old4)	34149196	AA	BB	AB	AB
2_22810	Vu01(old4)	34159499	BB	AA	AB	AB
2_28508	Vu01(old4)	34163864	AA	BB	AB	AB
2_52301	Vu01(old4)	34177377	AA	BB	AB	AB
2_54774	Vu01(old4)	34185156	AA	BB	AB	AB
2_16481	Vu01(old4)	34187798	AA	BB	AB	AB
2_28021	Vu01(old4)	34198318	BB	AA	AB	AB
2_22648	Vu01(old4)	34234609	BB	AA	AB	AB
2_22649	Vu01(old4)	34235753	BB	AA	AB	AB
2_09018	Vu01(old4)	34254501	BB	AA	AB	AB
2_09017	Vu01(old4)	34255504	AA	BB	AB	AB
2_13373	Vu01(old4)	34263930	BB	AA	AB	AB
2_29403	Vu01(old4)	34265294	AA	BB	AB	AB
2_29056	Vu01(old4)	34270259	AA	BB	AB	AB
2_34243	Vu01(old4)	34270383	AA	BB	AB	AB
2_51157	Vu01(old4)	34277980	BB	AA	AB	AB
2_19448	Vu01(old4)	34280075	AA	BB	AB	AB
2_19449	Vu01(old4)	34280384	AA	BB	AB	AB
2_10963	Vu01(old4)	34286736	BB	AA	AB	AB
2_10964	Vu01(old4)	34289901	BB	AA	AB	AB
2_07662	Vu01(old4)	34298767	BB	AA	AB	AB
2_27028	Vu01(old4)	34311782	AA	BB	AB	AB
2_31013	Vu01(old4)	34313007	AA	BB	AB	AB
2_27388	Vu01(old4)	34345343	BB	AA	AB	AB
2_07235	Vu01(old4)	34345692	BB	AA	AB	AB
2_27040	Vu01(old4)	34352652	AA	BB	AB	AB
2_06191	Vu01(old4)	34354032	BB	AA	AB	AB
2_09158	Vu01(old4)	34368343	BB	AA	AB	AB
2_09157	Vu01(old4)	34368927	AA	BB	AB	AB
2_24949	Vu01(old4)	34373525	AA	BB	AB	AB
2_24948	Vu01(old4)	34376358	AA	BB	AB	AB
2_49867	Vu01(old4)	34396707	BB	AA	AB	AB
2_40006	Vu01(old4)	34409742	AA	BB	AB	AB
2_32005	Vu01(old4)	34420265	AA	BB	AB	AB
2_34754	Vu01(old4)	34422868	BB	AA	AB	AB
2_11763	Vu01(old4)	34427544	AA	BB	AB	AB
2_28927	Vu01(old4)	34432633	BB	AA	AB	AB
2_53128	Vu01(old4)	34435166	BB	AA	AB	AB
2_05058	Vu01(old4)	34436817	AA	BB	AB	AB
2_15134	Vu01(old4)	34456530	AA	BB	AB	AB
2_15133	Vu01(old4)	34457721	BB	AA	AB	AB
2_30956	Vu01(old4)	34467744	AA	BB	AB	AB
2_51039	Vu01(old4)	34469317	AA	BB	AB	AB
2_00939	Vu01(old4)	34472864	AA	BB	AB	AB
2_00940	Vu01(old4)	34475176	AA	BB	AB	AB
2_27295	Vu01(old4)	34488125	BB	AA	AB	AB
2_13275	Vu01(old4)	34493664	BB	AA	AB	AB
2_13276	Vu01(old4)	34494534	AA	BB	AB	AB
2_53431	Vu01(old4)	34502797	AA	BB	AB	AB
2_42416	Vu01(old4)	34513668	AA	BB	AB	AB
2_51167	Vu01(old4)	34521247	AA	BB	AB	AB
2_18435	Vu01(old4)	34536576	AA	BB	AB	AB
2_34701	Vu01(old4)	35641572	BB	AA	AB	AB
1_0117	Vu01(old4)	35662107	BB	AA	AB	AB
2_16808	Vu01(old4)	35662107	BB	AA	AB	AB
2_30362	Vu01(old4)	35664126	AA	BB	AB	AB
2_25986	Vu01(old4)	35673185	AA	BB	AB	AB
2_03529	Vu01(old4)	35675847	BB	AA	AB	AB
2_03528	Vu01(old4)	35677630	AA	BB	AB	AB
2_27364	Vu01(old4)	35695482	AA	BB	AB	AB
2_33132	Vu01(old4)	35700406	AA	BB	AB	AB
2_30368	Vu01(old4)	35702820	BB	AA	AB	AB
2_31582	Vu01(old4)	36067708	AA	--	--	AA
2_03380	Vu01(old4)	36448858	AA	BB	AB	AB
2_50514	Vu01(old4)	37022373	AA	--	--	--
2_32443	Vu01(old4)	37217539	AA	--	--	--
2_02214	Vu01(old4)	37406685	BB	AA	AB	AB
2_30648	Vu01(old4)	37418292	BB	AA	AB	AB
2_31111	Vu01(old4)	37437758	BB	AA	AB	AB
2_07364	Vu01(old4)	37439235	AA	BB	AB	AB
2_16620	Vu01(old4)	37461296	AA	BB	AB	AB
2_33120	Vu01(old4)	37461696	BB	AA	AB	AB
2_38862	Vu01(old4)	37474823	AA	BB	AB	AB
2_30057	Vu01(old4)	37670435	AA	--	AA	AA
2_30116	Vu01(old4)	38475250	BB	AA	AB	AB
2_04569	Vu01(old4)	39223835	AA	BB	AB	AB
2_32549	Vu01(old4)	39295305	BB	AA	AB	AB
2_25751	Vu01(old4)	39300541	AA	BB	AB	AB
2_25252	Vu01(old4)	39341451	AA	BB	AB	AB
2_25250	Vu01(old4)	39345317	AA	BB	AB	AB
1_0699	Vu01(old4)	39347030	BB	AA	AB	AB
2_32510	Vu01(old4)	39347030	BB	AA	AB	AB
2_25251	Vu01(old4)	39348954	BB	AA	AB	AB
2_22816	Vu01(old4)	39601118	AA	BB	AB	AB
2_13052	Vu01(old4)	39641491	BB	AA	AB	AB
2_32359	Vu01(old4)	39650333	AA	--	--	--
2_28105	Vu01(old4)	39677679	--	BB	BB	BB
2_32810	Vu01(old4)	39694246	AA	BB	AB	AB
2_32809	Vu01(old4)	39696618	BB	AA	AB	AB
2_52918	Vu01(old4)	39701980	BB	--	--	--
2_03339	Vu01(old4)	39720394	BB	AA	AB	AB
2_07280	Vu01(old4)	40097542	AA	BB	AB	AB
2_42423	Vu01(old4)	40144194	BB	AA	AB	AB
2_06915	Vu01(old4)	40283982	BB	AA	AB	AB
2_09110	Vu01(old4)	40308026	BB	AA	AB	AB
2_16246	Vu01(old4)	40314040	BB	AA	AB	AB
2_53806	Vu02(old7)	16032114	AA	--	--	--
2_40031	Vu02(old7)	16265785	AA	--	--	AA
2_42707	Vu02(old7)	18922711	AA	--	AA	AA
2_19106	Vu02(old7)	24383643	AA	BB	AB	AB
2_01136	Vu02(old7)	24415571	BB	AA	AB	AB
2_01135	Vu02(old7)	24416036	AA	BB	AB	AB
2_05664	Vu02(old7)	24804255	BB	AA	AB	AB
2_05663	Vu02(old7)	24808197	AA	BB	AB	AB
2_01887	Vu02(old7)	24825115	BB	AA	AB	AB
2_01886	Vu02(old7)	24826241	BB	AA	AB	AB
2_02014	Vu02(old7)	24860592	AA	BB	AB	AB
2_02013	Vu02(old7)	24861081	AA	BB	AB	AB
2_02015	Vu02(old7)	24864509	AA	BB	AB	AB
2_02017	Vu02(old7)	24872601	AA	BB	AB	AB
2_48718	Vu02(old7)	24882237	BB	AA	AB	AB
2_07913	Vu02(old7)	24883502	AA	BB	AB	AB
2_07912	Vu02(old7)	24884262	AA	BB	AB	AB
2_07915	Vu02(old7)	24891167	BB	AA	AB	AB
2_15267	Vu02(old7)	24894651	AA	BB	AB	AB
1_0983	Vu02(old7)	24895085	AA	BB	AB	AB
2_11401	Vu02(old7)	24898993	AA	BB	AB	AB
2_11402	Vu02(old7)	24900624	BB	AA	AB	AB
2_17556	Vu02(old7)	24909470	BB	AA	AB	AB
2_17555	Vu02(old7)	24909961	BB	AA	AB	AB
2_08562	Vu02(old7)	24920916	AA	BB	AB	AB
2_09239	Vu02(old7)	24928700	AA	BB	AB	AB
2_49372	Vu02(old7)	24944602	BB	AA	AB	AB
2_21968	Vu02(old7)	25089212	AA	BB	AB	AB
2_03403	Vu02(old7)	25115497	BB	AA	AB	AB
2_44422	Vu02(old7)	25136488	BB	--	BB	BB
2_01251	Vu02(old7)	25151912	AA	BB	AB	AB
2_01253	Vu02(old7)	25162173	BB	AA	AB	AB
2_12295	Vu02(old7)	25174036	BB	AA	AB	AB
2_20772	Vu02(old7)	25177092	BB	AA	AB	AB
2_21912	Vu02(old7)	25182555	AA	--	AA	AA
2_05407	Vu02(old7)	25203039	AA	BB	AB	AB
2_05406	Vu02(old7)	25203826	BB	--	AB	AB
2_05404	Vu02(old7)	25204900	AA	BB	AB	AB
2_00063	Vu02(old7)	25210306	BB	AA	AB	AB
2_03205	Vu02(old7)	25217141	BB	AA	AB	AB
2_25812	Vu02(old7)	25217536	AA	--	AA	AA
2_48051	Vu02(old7)	25231510	--	AA	AA	AA
2_00282	Vu02(old7)	25234904	BB	--	BB	BB
2_21923	Vu02(old7)	25300287	BB	AA	AB	AB
2_51762	Vu02(old7)	25332140	AA	BB	AB	AB
2_07493	Vu02(old7)	25348965	BB	AA	AB	AB
2_16320	Vu02(old7)	25430152	BB	AA	AB	AB
2_31654	Vu02(old7)	25436692	AA	BB	AB	AB
2_10444	Vu02(old7)	25992440	BB	AA	AB	AB
2_21820	Vu02(old7)	25994243	AA	BB	AB	AB
2_19248	Vu02(old7)	25997228	AA	BB	AB	AB
2_08131	Vu02(old7)	26100558	AA	BB	AB	AB
2_32095	Vu02(old7)	26138062	AA	BB	AB	AB
2_37504	Vu02(old7)	26184146	BB	AA	AB	AB
2_47676	Vu02(old7)	26457263	BB	AA	AB	AB
2_33594	Vu02(old7)	26466966	BB	AA	AB	AB
2_28736	Vu02(old7)	26475348	BB	AA	AB	AB
2_11102	Vu02(old7)	26479083	AA	BB	AB	AB
2_11100	Vu02(old7)	26481960	AA	BB	AB	AB
2_11101	Vu02(old7)	26482598	BB	AA	AB	AB
2_16906	Vu02(old7)	26743634	--	BB	BB	BB
2_27668	Vu02(old7)	27242260	AA	BB	AB	AB
2_07916	Vu02(old7)	27243105	AA	BB	AB	AB
2_38536	Vu02(old7)	27267762	AA	BB	AB	AB
2_43148	Vu02(old7)	27280183	BB	AA	AB	--
2_16539	Vu02(old7)	27311760	AA	BB	AB	AB
1_0917	Vu02(old7)	27317187	AA	BB	AB	AB
2_06657	Vu02(old7)	27317187	AA	BB	AB	AB
2_06656	Vu02(old7)	27317565	BB	AA	AB	AB
2_13606	Vu02(old7)	27327926	AA	BB	AB	AB
2_23795	Vu02(old7)	27336036	AA	BB	AB	AB
2_31911	Vu02(old7)	27337495	BB	AA	AB	AB
2_45310	Vu02(old7)	27361558	AA	BB	AB	AB
2_00379	Vu02(old7)	27416476	AA	BB	AB	AB
2_19855	Vu02(old7)	27460504	BB	AA	AB	AB
2_10827	Vu02(old7)	27490994	BB	AA	AB	AB
2_16057	Vu02(old7)	27538870	BB	AA	AB	AB
2_04460	Vu02(old7)	27540451	BB	AA	AB	AB
2_04457	Vu02(old7)	27546472	AA	BB	AB	AB
2_17916	Vu02(old7)	27555698	BB	AA	AB	AB
2_17915	Vu02(old7)	27556807	AA	--	AA	AA
2_12282	Vu02(old7)	27587873	BB	AA	AB	AB
2_29087	Vu02(old7)	27591715	BB	AA	AB	AB
2_32555	Vu02(old7)	28604864	BB	AA	AB	AB
2_30295	Vu02(old7)	28913569	AA	BB	AB	AB
2_36999	Vu02(old7)	29018777	AA	--	--	--
2_15588	Vu02(old7)	29047142	BB	AA	AB	AB
2_22345	Vu02(old7)	29390709	BB	AA	AB	AB
2_01053	Vu02(old7)	29395026	AA	BB	AB	AB
2_32798	Vu02(old7)	29512550	BB	AA	AB	AB
2_32816	Vu02(old7)	29524462	AA	BB	AB	AB
1_1113	Vu02(old7)	29548813	AA	BB	AB	AB
2_01003	Vu02(old7)	29548813	AA	BB	AB	AB
2_37269	Vu02(old7)	29592295	BB	--	BB	BB
2_31029	Vu02(old7)	29597708	BB	AA	AB	AB
2_27818	Vu02(old7)	29608148	BB	AA	AB	AB
2_54250	Vu02(old7)	29614472	AA	BB	AB	AB
2_08380	Vu02(old7)	29615758	BB	AA	AB	AB
2_00589	Vu02(old7)	29627684	BB	AA	AB	AB
2_00590	Vu02(old7)	29628553	AA	BB	AB	AB
2_15278	Vu02(old7)	29640703	AA	BB	AB	AB
2_19776	Vu02(old7)	29646653	BB	AA	AB	AB
2_19775	Vu02(old7)	29647026	AA	BB	AB	AB
2_18806	Vu02(old7)	29814624	AA	BB	AB	AB
2_24689	Vu02(old7)	29828381	BB	AA	AB	AB
2_26676	Vu02(old7)	29940929	BB	AA	AB	AB
2_25987	Vu02(old7)	29943029	BB	AA	AB	AB
2_03530	Vu02(old7)	29943413	AA	BB	AB	AB
2_25988	Vu02(old7)	29949154	BB	AA	AB	AB
2_28904	Vu02(old7)	29990123	BB	AA	AB	AB
2_07257	Vu02(old7)	30015767	BB	AA	AB	AB
1_0559	Vu02(old7)	30084135	AA	BB	AB	AB
2_33086	Vu02(old7)	30084135	AA	BB	AB	AB
2_30854	Vu02(old7)	30104803	AA	BB	AB	AB
2_19355	Vu02(old7)	30112737	AA	BB	AB	AB
2_30926	Vu02(old7)	30122927	AA	BB	AB	AB
2_30925	Vu02(old7)	30123192	AA	BB	AB	AB
2_24127	Vu02(old7)	30127319	AA	BB	AB	AB
2_24128	Vu02(old7)	30129481	BB	AA	AB	AB
2_33711	Vu02(old7)	30143440	BB	AA	AB	AB
2_25049	Vu02(old7)	30144043	BB	AA	AB	AB
2_03865	Vu02(old7)	30175223	BB	--	AB	AB
2_26111	Vu02(old7)	30176627	AA	BB	AB	AB
2_20557	Vu02(old7)	30192707	AA	BB	AB	AB
2_03480	Vu02(old7)	30200647	BB	AA	AB	AB
2_53855	Vu02(old7)	30233455	BB	AA	AB	AB
2_30583	Vu02(old7)	30237979	AA	BB	AB	AB
2_13886	Vu02(old7)	30249619	AA	BB	AB	AB
2_22225	Vu02(old7)	30315465	BB	AA	AB	AB
2_09576	Vu02(old7)	30351250	BB	AA	AB	AB
2_27704	Vu02(old7)	30367253	BB	AA	AB	AB
2_08021	Vu02(old7)	30369835	AA	BB	AB	AB
2_28671	Vu02(old7)	30386164	AA	BB	AB	AB
2_34287	Vu02(old7)	30404953	BB	AA	AB	AB
2_07091	Vu02(old7)	30417752	AA	BB	AB	AB
2_44824	Vu02(old7)	30437607	AA	BB	AB	AB
2_14701	Vu02(old7)	30463743	BB	AA	AB	AB
2_27135	Vu02(old7)	30480559	AA	BB	AB	AB
2_33966	Vu02(old7)	30480882	BB	AA	AB	AB
2_20242	Vu02(old7)	30481705	AA	BB	AB	AB
2_25604	Vu02(old7)	30510162	AA	BB	AB	AB
2_02633	Vu02(old7)	30513971	BB	AA	AB	AB
2_50831	Vu02(old7)	30530453	BB	AA	AB	AB
2_27503	Vu02(old7)	30554711	AA	BB	AB	AB
2_49262	Vu02(old7)	30556732	AA	BB	AB	AB
2_43151	Vu02(old7)	30568931	BB	AA	AB	AB
2_52574	Vu02(old7)	30575725	BB	AA	AB	AB
2_07377	Vu02(old7)	30641316	BB	AA	AB	AB
2_25503	Vu02(old7)	30720150	BB	AA	AB	AB
2_25502	Vu02(old7)	30730178	BB	AA	AB	AB
2_03103	Vu02(old7)	31006882	BB	AA	AB	AB
2_18910	Vu02(old7)	31289857	AA	BB	AB	AB
2_30360	Vu02(old7)	31514861	AA	BB	AB	AB
2_16478	Vu02(old7)	31652374	AA	BB	AB	AB
2_16479	Vu02(old7)	31654584	AA	BB	AB	AB
2_29640	Vu02(old7)	31669288	BB	AA	AB	AB
2_30749	Vu02(old7)	31672280	BB	AA	AB	AB
2_20667	Vu02(old7)	31675879	BB	AA	AB	AB
2_31270	Vu02(old7)	31676462	AA	BB	AB	AB
2_51582	Vu02(old7)	31681727	BB	AA	AB	AB
2_06857	Vu02(old7)	31689336	BB	AA	AB	AB
2_06856	Vu02(old7)	31690053	AA	BB	AB	AB
2_30614	Vu02(old7)	31695425	BB	AA	AB	AB
2_30615	Vu02(old7)	31696997	BB	AA	AB	AB
2_27267	Vu02(old7)	31699693	BB	AA	AB	AB
2_14518	Vu02(old7)	31711098	AA	BB	AB	AB
2_06938	Vu02(old7)	31731330	BB	AA	AB	AB
2_06937	Vu02(old7)	31731628	BB	AA	AB	AB
2_06936	Vu02(old7)	31732263	AA	BB	AB	AB
2_34379	Vu02(old7)	31786299	AA	BB	AB	AB
2_29966	Vu02(old7)	31786326	AA	BB	AB	AB
2_15140	Vu02(old7)	31790245	BB	AA	AB	AB
2_40278	Vu02(old7)	31792831	AA	BB	AB	AB
2_33487	Vu02(old7)	31800586	BB	AA	AB	AB
2_38942	Vu02(old7)	31811511	AA	BB	AB	AB
2_03504	Vu02(old7)	31816432	BB	AA	AB	AB
2_28366	Vu02(old7)	31824857	AA	BB	AB	AB
2_10083	Vu02(old7)	31827375	AA	BB	AB	AB
2_33528	Vu02(old7)	31846716	BB	AA	AB	AB
2_31509	Vu02(old7)	31847970	BB	AA	AB	AB
2_12544	Vu02(old7)	31852070	BB	AA	AB	AB
2_12542	Vu02(old7)	31860191	AA	BB	AB	AB
2_12543	Vu02(old7)	31861777	AA	BB	AB	AB
2_40854	Vu02(old7)	31865296	BB	AA	AB	AB
2_30480	Vu02(old7)	31866744	BB	AA	AB	AB
2_34455	Vu02(old7)	31870971	BB	AA	AB	AB
2_29684	Vu02(old7)	31882784	BB	AA	AB	AB
2_14208	Vu02(old7)	31883798	BB	AA	AB	AB
2_19279	Vu02(old7)	31887149	AA	BB	AB	AB
2_31997	Vu02(old7)	31888924	BB	AA	AB	AB
2_31996	Vu02(old7)	31889819	AA	BB	AB	AB
2_13850	Vu02(old7)	31920978	AA	BB	AB	AB
2_34311	Vu02(old7)	31921891	AA	BB	AB	AB
2_22006	Vu02(old7)	31948446	BB	AA	AB	AB
2_31604	Vu02(old7)	31949815	BB	AA	AB	AB
2_15851	Vu02(old7)	31952875	--	AA	AB	AB
2_15850	Vu02(old7)	31953158	AA	BB	AB	AB
2_16490	Vu02(old7)	31954900	BB	AA	AB	AB
2_16489	Vu02(old7)	31955948	BB	AA	AB	AB
2_19722	Vu02(old7)	31963892	BB	AA	AB	AB
2_31015	Vu02(old7)	31964514	AA	BB	AB	AB
2_20526	Vu02(old7)	32096983	AA	BB	AB	AB
2_30238	Vu02(old7)	33105055	AA	--	--	AA
2_04899	Vu03(old3)	120068	BB	AA	AB	AB
2_04902	Vu03(old3)	133620	AA	BB	AB	AB
2_20504	Vu03(old3)	285150	AA	BB	AB	AB
2_33926	Vu03(old3)	299272	AA	BB	AB	AB
2_26844	Vu03(old3)	299390	AA	BB	AB	AB
2_33925	Vu03(old3)	299646	BB	AA	AB	AB
2_05712	Vu03(old3)	301584	BB	AA	AB	AB
2_05711	Vu03(old3)	301877	BB	AA	AB	AB
2_08283	Vu03(old3)	304960	BB	AA	AB	AB
2_08284	Vu03(old3)	306343	BB	AA	AB	AB
2_05162	Vu03(old3)	310307	AA	BB	AB	AB
2_38818	Vu03(old3)	325940	BB	AA	AB	AB
2_52091	Vu03(old3)	335143	AA	BB	AB	AB
2_16282	Vu03(old3)	346855	AA	BB	AB	AB
2_11823	Vu03(old3)	354969	BB	AA	AB	AB
2_27461	Vu03(old3)	361312	BB	AA	AB	AB
2_32398	Vu03(old3)	367326	BB	AA	AB	AB
2_52631	Vu03(old3)	380311	AA	BB	AB	AB
2_39811	Vu03(old3)	387205	BB	AA	AB	AB
2_04773	Vu03(old3)	400985	BB	AA	AB	AB
2_04772	Vu03(old3)	402255	AA	BB	AB	AB
2_04774	Vu03(old3)	406707	BB	AA	AB	AB
1_0183	Vu03(old3)	407550	BB	AA	AB	AB
2_05046	Vu03(old3)	412587	BB	AA	AB	AB
2_05047	Vu03(old3)	412865	BB	AA	AB	AB
2_26621	Vu03(old3)	413304	BB	AA	AB	AB
2_26622	Vu03(old3)	413578	AA	BB	AB	AB
2_10459	Vu03(old3)	420041	AA	BB	AB	AB
2_24237	Vu03(old3)	424574	BB	AA	AB	AB
2_24236	Vu03(old3)	426482	AA	BB	AB	AB
2_11571	Vu03(old3)	432261	BB	AA	AB	AB
2_53833	Vu03(old3)	435626	BB	AA	AB	AB
2_53838	Vu03(old3)	439114	BB	AA	AB	AB
2_17875	Vu03(old3)	441631	BB	AA	AB	AB
2_18803	Vu03(old3)	444934	AA	BB	AB	AB
2_10215	Vu03(old3)	451797	AA	BB	AB	AB
2_10216	Vu03(old3)	453324	AA	BB	AB	AB
2_31507	Vu03(old3)	459146	BB	AA	AB	AB
2_21593	Vu03(old3)	460157	BB	AA	AB	AB
2_22158	Vu03(old3)	464772	BB	AA	AB	AB
2_22159	Vu03(old3)	465943	BB	AA	AB	AB
2_31622	Vu03(old3)	466293	AA	BB	AB	AB
2_31623	Vu03(old3)	466667	AA	BB	AB	AB
2_08008	Vu03(old3)	469505	BB	AA	AB	AB
2_08009	Vu03(old3)	470393	BB	AA	AB	AB
2_22754	Vu03(old3)	477807	AA	BB	AB	AB
2_22755	Vu03(old3)	478360	BB	AA	AB	AB
2_08019	Vu03(old3)	491672	AA	BB	AB	AB
2_08020	Vu03(old3)	492286	BB	AA	AB	AB
2_08017	Vu03(old3)	494920	AA	BB	AB	AB
2_08018	Vu03(old3)	495530	AA	BB	AB	AB
2_08016	Vu03(old3)	500005	BB	AA	AB	AB
2_31569	Vu03(old3)	504609	BB	AA	AB	AB
2_23068	Vu03(old3)	548456	BB	AA	AB	AB
2_31800	Vu03(old3)	550084	BB	AA	AB	AB
2_09459	Vu03(old3)	556350	BB	AA	AB	AB
2_25328	Vu03(old3)	579238	BB	AA	AB	AB
2_15463	Vu03(old3)	598018	BB	AA	AB	AB
2_15464	Vu03(old3)	605509	BB	AA	AB	AB
2_17984	Vu03(old3)	625495	BB	AA	AB	AB
2_17985	Vu03(old3)	625809	AA	BB	AB	AB
2_26521	Vu03(old3)	681850	BB	AA	AB	AB
2_04090	Vu03(old3)	700654	BB	AA	AB	AB
2_04089	Vu03(old3)	700939	BB	AA	AB	AB
2_04088	Vu03(old3)	701510	AA	BB	AB	AB
2_26195	Vu03(old3)	702246	AA	BB	AB	AB
2_04087	Vu03(old3)	702568	BB	AA	AB	--
2_26194	Vu03(old3)	702855	BB	--	BB	BB
2_00788	Vu03(old3)	715525	BB	AA	AB	AB
2_00789	Vu03(old3)	716179	BB	AA	AB	AB
2_00786	Vu03(old3)	721064	AA	BB	AB	AB
2_00787	Vu03(old3)	721330	AA	BB	AB	AB
2_00783	Vu03(old3)	736307	AA	BB	AB	AB
2_00784	Vu03(old3)	741854	AA	BB	AB	AB
2_00785	Vu03(old3)	742523	BB	AA	AB	AB
2_21808	Vu03(old3)	744836	BB	AA	AB	AB
2_00782	Vu03(old3)	748164	AA	BB	AB	AB
2_06405	Vu03(old3)	751992	BB	AA	AB	AB
2_27110	Vu03(old3)	753903	BB	AA	AB	AB
2_27112	Vu03(old3)	757710	AA	BB	AB	AB
2_22084	Vu03(old3)	764679	AA	BB	AB	AB
2_22083	Vu03(old3)	766335	AA	BB	AB	AB
2_31384	Vu03(old3)	791882	BB	AA	AB	AB
2_17532	Vu03(old3)	802928	BB	AA	AB	AB
2_17531	Vu03(old3)	803188	BB	AA	AB	AB
2_54979	Vu03(old3)	811948	BB	AA	AB	AB
2_12550	Vu03(old3)	814539	AA	BB	AB	AB
2_29162	Vu03(old3)	817323	BB	AA	AB	AB
2_32954	Vu03(old3)	817637	AA	BB	AB	AB
2_26690	Vu03(old3)	839033	BB	AA	AB	AB
2_05255	Vu03(old3)	839678	AA	BB	AB	AB
2_05256	Vu03(old3)	839984	BB	AA	AB	AB
2_34525	Vu03(old3)	849111	AA	BB	AB	AB
2_30790	Vu03(old3)	849460	AA	BB	AB	AB
2_21179	Vu03(old3)	898570	BB	AA	AB	AB
2_22130	Vu03(old3)	903017	BB	AA	AB	AB
2_07198	Vu03(old3)	905764	AA	BB	AB	AB
2_30756	Vu03(old3)	948837	AA	BB	AB	AB
2_28227	Vu03(old3)	950774	AA	BB	AB	AB
2_28228	Vu03(old3)	951029	AA	BB	AB	AB
2_51612	Vu03(old3)	955595	BB	AA	AB	AB
2_22222	Vu03(old3)	960400	AA	BB	AB	AB
2_45794	Vu03(old3)	974677	BB	AA	AB	AB
2_14781	Vu03(old3)	981635	BB	AA	AB	AB
2_14782	Vu03(old3)	982610	BB	AA	AB	AB
2_04507	Vu03(old3)	1005732	AA	BB	AB	AB
2_26391	Vu03(old3)	1008710	AA	BB	AB	AB
2_23699	Vu03(old3)	1068237	BB	AA	AB	AB
2_12142	Vu03(old3)	1087407	BB	AA	AB	AB
2_48669	Vu03(old3)	1181552	AA	--	AA	AA
2_49366	Vu03(old3)	1226815	AA	BB	AB	AB
2_16817	Vu03(old3)	1232474	BB	AA	AB	AB
2_10048	Vu03(old3)	1719966	BB	AA	AB	AB
2_18798	Vu03(old3)	1784217	BB	AA	AB	AB
2_55259	Vu03(old3)	1786634	BB	AA	AB	AB
2_46339	Vu03(old3)	1788596	AA	BB	AB	AB
2_43190	Vu03(old3)	1803665	BB	AA	AB	AB
2_13153	Vu03(old3)	1817534	AA	BB	AB	AB
2_14787	Vu03(old3)	1818527	BB	AA	AB	AB
2_14788	Vu03(old3)	1819053	BB	AA	AB	AB
2_26549	Vu03(old3)	1828292	AA	BB	AB	AB
2_26550	Vu03(old3)	1829105	BB	AA	AB	AB
2_26548	Vu03(old3)	1832354	AA	BB	AB	AB
2_32611	Vu03(old3)	1946855	AA	BB	AB	AB
2_32612	Vu03(old3)	1947673	BB	AA	AB	AB
2_26979	Vu03(old3)	1953750	AA	BB	AB	AB
2_19764	Vu03(old3)	2104646	BB	AA	AB	AB
2_30151	Vu03(old3)	2112748	AA	BB	AB	AB
2_30152	Vu03(old3)	2113671	BB	AA	AB	AB
2_01430	Vu03(old3)	2125849	BB	AA	AB	AB
2_01429	Vu03(old3)	2126339	BB	AA	AB	AB
2_01671	Vu03(old3)	2137484	AA	BB	AB	AB
1_0070	Vu03(old3)	2141685	AA	BB	--	--
2_43181	Vu03(old3)	2145371	BB	AA	AB	AB
2_01673	Vu03(old3)	2156133	AA	BB	AB	AB
2_01672	Vu03(old3)	2157215	BB	AA	AB	AB
2_21722	Vu03(old3)	2162577	BB	AA	AB	AB
2_32844	Vu03(old3)	2166076	AA	BB	AB	AB
2_10487	Vu03(old3)	2166542	BB	AA	AB	AB
2_28513	Vu03(old3)	2168336	BB	AA	AB	AB
2_54783	Vu03(old3)	2172162	BB	AA	AB	AB
2_53384	Vu03(old3)	2189637	AA	BB	AB	AB
2_17598	Vu03(old3)	2201070	BB	AA	AB	AB
2_30534	Vu03(old3)	2203134	AA	BB	AB	AB
2_01756	Vu03(old3)	2212521	BB	AA	AB	AB
2_01757	Vu03(old3)	2213123	AA	BB	AB	AB
2_52108	Vu03(old3)	2221117	AA	BB	AB	AB
2_26016	Vu03(old3)	2223359	BB	AA	AB	AB
2_03631	Vu03(old3)	2225189	AA	BB	AB	AB
2_28829	Vu03(old3)	2230784	BB	AA	AB	AB
2_28830	Vu03(old3)	2231476	AA	BB	AB	AB
2_14822	Vu03(old3)	2233466	BB	AA	AB	AB
2_14823	Vu03(old3)	2233853	AA	BB	AB	AB
2_11416	Vu03(old3)	2236295	BB	AA	AB	AB
2_11417	Vu03(old3)	2236609	BB	AA	AB	AB
2_08642	Vu03(old3)	2243612	BB	AA	AB	AB
2_27899	Vu03(old3)	2246379	BB	AA	AB	AB
2_31896	Vu03(old3)	2263264	BB	AA	AB	AB
2_09895	Vu03(old3)	2326759	AA	BB	AB	AB
2_16856	Vu03(old3)	2350155	AA	BB	AB	AB
2_31408	Vu03(old3)	2373153	BB	AA	AB	AB
2_09456	Vu03(old3)	2411571	AA	BB	AB	AB
2_09455	Vu03(old3)	2416500	BB	AA	AB	AB
2_51956	Vu03(old3)	2439843	AA	BB	AB	AB
2_30931	Vu03(old3)	2443760	AA	BB	AB	AB
1_0667	Vu03(old3)	2503431	BB	AA	AB	AB
2_33168	Vu03(old3)	2503431	BB	AA	AB	AB
2_16006	Vu03(old3)	2524523	BB	AA	AB	AB
2_16007	Vu03(old3)	2525800	BB	AA	AB	AB
1_0204	Vu03(old3)	2563700	BB	--	BB	BB
2_19912	Vu03(old3)	2572614	BB	AA	AB	AB
2_12433	Vu03(old3)	2580094	BB	AA	AB	AB
2_21997	Vu03(old3)	2593096	BB	AA	AB	AB
2_05147	Vu03(old3)	2616593	BB	AA	AB	AB
2_26019	Vu03(old3)	2625383	AA	BB	AB	AB
2_11835	Vu03(old3)	2627074	BB	AA	AB	AB
2_11836	Vu03(old3)	2627840	BB	AA	AB	AB
2_33808	Vu03(old3)	2728376	AA	BB	AB	AB
2_50306	Vu03(old3)	2743473	AA	BB	AB	AB
2_14463	Vu03(old3)	2747495	AA	BB	AB	AB
2_01454	Vu03(old3)	2868489	BB	AA	AB	AB
2_17770	Vu03(old3)	2911523	BB	AA	AB	AB
2_30573	Vu03(old3)	2913227	BB	AA	AB	AB
2_30265	Vu03(old3)	2918590	BB	AA	AB	AB
2_20028	Vu03(old3)	2930442	AA	BB	AB	AB
2_32257	Vu03(old3)	2930599	BB	AA	AB	AB
2_12997	Vu03(old3)	2990681	BB	AA	AB	AB
2_13513	Vu03(old3)	3020428	AA	BB	AB	AB
2_42489	Vu03(old3)	3041664	BB	AA	AB	AB
2_13922	Vu03(old3)	3047890	AA	BB	AB	AB
2_16399	Vu03(old3)	3053892	BB	AA	AB	AB
2_23230	Vu03(old3)	3059537	AA	BB	AB	AB
2_23229	Vu03(old3)	3060089	BB	AA	AB	AB
1_0232	Vu03(old3)	3061373	BB	AA	AB	AB
2_34670	Vu03(old3)	3072304	BB	AA	AB	AB
2_31580	Vu03(old3)	3072383	AA	BB	AB	AB
2_14210	Vu03(old3)	3079779	AA	BB	AB	AB
2_32007	Vu03(old3)	3129141	AA	BB	AB	AB
2_28140	Vu03(old3)	3280997	AA	BB	AB	AB
2_32664	Vu03(old3)	3360652	AA	BB	AB	AB
2_25599	Vu03(old3)	3787298	BB	AA	--	AB
2_50738	Vu03(old3)	4028069	AA	--	--	--
2_29138	Vu03(old3)	5062116	BB	AA	AB	AB
2_15048	Vu03(old3)	5064605	AA	BB	AB	AB
2_29937	Vu03(old3)	5065579	BB	AA	AB	AB
2_32652	Vu03(old3)	5119325	AA	BB	AB	AB
2_06988	Vu03(old3)	5177457	BB	--	--	--
2_15636	Vu03(old3)	5281563	BB	AA	AB	AB
2_38833	Vu03(old3)	5324636	AA	BB	--	AB
2_38832	Vu03(old3)	5328675	AA	BB	AB	AB
2_10699	Vu03(old3)	5368376	AA	BB	AB	AB
2_25983	Vu03(old3)	5385853	BB	AA	AB	AB
2_36041	Vu03(old3)	5479938	BB	AA	AB	AB
2_22833	Vu03(old3)	5646595	AA	BB	AB	AB
2_25948	Vu03(old3)	5897685	AA	BB	AB	AB
2_23067	Vu03(old3)	5986914	AA	BB	AB	AB
2_22526	Vu03(old3)	5993062	BB	AA	AB	AB
2_22527	Vu03(old3)	5995028	BB	AA	AB	AB
2_53919	Vu03(old3)	5997434	BB	AA	--	AB
2_17048	Vu03(old3)	6004475	BB	AA	AB	AB
2_25313	Vu03(old3)	6025512	BB	AA	AB	AB
2_34178	Vu03(old3)	6048885	AA	BB	AB	AB
2_24307	Vu03(old3)	6188842	BB	AA	--	AB
2_32001	Vu03(old3)	6190572	BB	AA	--	AB
2_31999	Vu03(old3)	6191498	BB	AA	--	AB
2_25850	Vu03(old3)	6223096	BB	AA	AB	AB
2_03552	Vu03(old3)	6253514	AA	BB	AB	AB
2_03551	Vu03(old3)	6253993	BB	AA	AB	AB
2_53780	Vu03(old3)	6283852	AA	BB	AB	AB
2_51146	Vu03(old3)	6292471	BB	AA	AB	AB
2_05265	Vu03(old3)	6330813	BB	AA	AB	AB
2_05266	Vu03(old3)	6334918	AA	BB	AB	AB
2_15272	Vu03(old3)	6339665	BB	AA	AB	AB
2_15273	Vu03(old3)	6341019	BB	AA	AB	AB
2_24148	Vu03(old3)	6348403	BB	AA	AB	AB
2_14429	Vu03(old3)	6353710	BB	AA	AB	AB
2_09616	Vu03(old3)	6364607	AA	BB	AB	AB
2_22239	Vu03(old3)	6369502	AA	BB	--	AB
2_22240	Vu03(old3)	6369826	BB	AA	AB	AB
2_31638	Vu03(old3)	6370593	AA	BB	AB	AB
2_31639	Vu03(old3)	6371549	AA	BB	--	AB
2_01216	Vu03(old3)	6376825	AA	BB	AB	AB
2_01215	Vu03(old3)	6377227	AA	BB	AB	AB
2_15616	Vu03(old3)	6388962	AA	BB	AB	AB
2_15420	Vu03(old3)	6396423	BB	AA	AB	AB
2_15421	Vu03(old3)	6397244	BB	AA	--	AB
2_04251	Vu03(old3)	6433708	AA	BB	AB	AB
2_08749	Vu03(old3)	6456649	AA	BB	AB	AB
2_14887	Vu03(old3)	6465379	AA	BB	AB	AB
2_13448	Vu03(old3)	6490561	AA	BB	AB	AB
2_06907	Vu03(old3)	6637756	BB	AA	AB	AB
2_51142	Vu03(old3)	6867390	AA	--	AA	AA
2_08927	Vu03(old3)	7024490	BB	AA	AB	AB
2_32379	Vu03(old3)	7030685	AA	BB	--	AB
2_13644	Vu03(old3)	7055627	AA	BB	AB	AB
2_13643	Vu03(old3)	7055960	AA	BB	AB	AB
2_11627	Vu03(old3)	7065240	AA	BB	AB	AB
2_28881	Vu03(old3)	7065902	BB	AA	AB	AB
2_11625	Vu03(old3)	7070671	AA	BB	AB	AB
2_11626	Vu03(old3)	7071110	AA	BB	AB	AB
2_00242	Vu03(old3)	7081916	BB	AA	AB	AB
2_00243	Vu03(old3)	7082423	AA	BB	AB	AB
2_17322	Vu03(old3)	7086721	AA	BB	AB	AB
2_17321	Vu03(old3)	7087182	AA	BB	AB	AB
2_13698	Vu03(old3)	7091914	BB	AA	AB	AB
2_13697	Vu03(old3)	7092667	AA	BB	AB	AB
2_49515	Vu03(old3)	7105312	AA	BB	AB	AB
2_12413	Vu03(old3)	7106327	AA	BB	AB	AB
2_12412	Vu03(old3)	7106864	BB	AA	AB	AB
2_28666	Vu03(old3)	7114246	AA	BB	AB	AB
2_10917	Vu03(old3)	7114974	BB	AA	AB	AB
2_47833	Vu03(old3)	7117359	AA	BB	AB	AB
2_32863	Vu03(old3)	7120657	AA	BB	AB	AB
1_0465	Vu03(old3)	7120796	AA	BB	AB	AB
2_11344	Vu03(old3)	7130761	AA	BB	AB	AB
2_31311	Vu03(old3)	7136613	AA	BB	AB	AB
2_20790	Vu03(old3)	7137027	BB	AA	AB	AB
2_20593	Vu03(old3)	7144355	--	BB	BB	BB
2_34511	Vu03(old3)	7150913	BB	AA	AB	AB
2_09141	Vu03(old3)	7159737	AA	BB	AB	AB
2_04032	Vu03(old3)	7184087	AA	BB	AB	AB
2_04033	Vu03(old3)	7184606	BB	AA	AB	AB
2_19547	Vu03(old3)	7197417	BB	AA	AB	AB
2_19546	Vu03(old3)	7197735	AA	BB	AB	AB
2_03718	Vu03(old3)	7208886	BB	AA	AB	AB
2_00012	Vu03(old3)	7220077	BB	AA	AB	AB
2_00013	Vu03(old3)	7221020	BB	AA	AB	AB
2_10523	Vu03(old3)	7227703	BB	AA	AB	AB
2_10522	Vu03(old3)	7229877	AA	BB	--	AB
2_17873	Vu03(old3)	7252169	BB	AA	AB	AB
2_03886	Vu03(old3)	7263399	BB	AA	AB	AB
2_03885	Vu03(old3)	7263681	AA	BB	AB	AB
2_03887	Vu03(old3)	7278320	AA	BB	AB	AB
2_03888	Vu03(old3)	7281431	AA	BB	AB	AB
2_03890	Vu03(old3)	7288536	BB	AA	AB	AB
2_03889	Vu03(old3)	7290257	AA	BB	AB	AB
2_19793	Vu03(old3)	7300471	BB	AA	AB	AB
2_22510	Vu03(old3)	7308588	BB	AA	--	AB
2_44846	Vu03(old3)	7314717	AA	BB	AB	AB
2_45699	Vu03(old3)	7316342	BB	AA	AB	AB
2_53823	Vu03(old3)	7320774	AA	BB	AB	AB
2_19133	Vu03(old3)	7342944	AA	BB	AB	AB
2_12052	Vu03(old3)	7437741	AA	BB	AB	AB
2_17377	Vu03(old3)	7441291	AA	BB	AB	AB
2_17376	Vu03(old3)	7441720	BB	AA	AB	AB
2_10858	Vu03(old3)	7445618	BB	AA	BB	AB
2_10859	Vu03(old3)	7446069	BB	AA	AB	AB
2_52876	Vu03(old3)	7447466	BB	AA	AB	AB
2_19191	Vu03(old3)	7462439	AA	BB	AB	AB
1_0017	Vu03(old3)	7474054	AA	BB	AB	AB
2_10201	Vu03(old3)	7474056	AA	BB	AB	AB
1_1145	Vu03(old3)	7480173	BB	AA	AB	AB
2_09825	Vu03(old3)	7484052	BB	AA	AB	AB
2_20073	Vu03(old3)	7510199	AA	BB	AB	AB
2_19213	Vu03(old3)	7555103	AA	BB	AB	AB
2_16729	Vu03(old3)	7557695	BB	AA	AB	AB
2_16730	Vu03(old3)	7559464	AA	BB	AB	AB
2_21721	Vu03(old3)	7569044	BB	AA	AB	AB
2_49026	Vu03(old3)	7577062	BB	AA	--	AB
2_29233	Vu03(old3)	7586386	--	AA	AA	AA
2_02241	Vu03(old3)	7592608	BB	AA	AB	AB
2_46938	Vu03(old3)	7616693	BB	--	BB	BB
2_23297	Vu03(old3)	7652691	AA	BB	AB	AB
2_38494	Vu03(old3)	7657016	BB	AA	AB	AB
2_38495	Vu03(old3)	7658668	BB	AA	AB	AB
2_23049	Vu03(old3)	7664908	AA	BB	AB	AB
2_23048	Vu03(old3)	7665329	BB	AA	AB	AB
2_13128	Vu03(old3)	7669870	BB	AA	AB	AB
2_22582	Vu03(old3)	7683322	AA	BB	AB	AB
2_22583	Vu03(old3)	7683740	AA	BB	AB	AB
2_22599	Vu03(old3)	7693959	AA	BB	AB	AB
2_21546	Vu03(old3)	7710949	AA	BB	AB	AB
2_21545	Vu03(old3)	7711268	BB	AA	AB	AB
2_19818	Vu03(old3)	7729392	AA	BB	--	AB
2_19819	Vu03(old3)	7730092	BB	AA	AB	AB
2_01452	Vu03(old3)	7735776	BB	AA	AB	AB
2_02136	Vu03(old3)	7740080	BB	AA	--	AB
2_48384	Vu03(old3)	7759923	AA	BB	AB	AB
2_04426	Vu03(old3)	7778918	BB	AA	AB	AB
2_46991	Vu03(old3)	7784099	AA	BB	AB	AB
2_47907	Vu03(old3)	7793292	AA	BB	AB	AB
2_22041	Vu03(old3)	7797696	BB	AA	--	AB
2_22042	Vu03(old3)	7798625	BB	AA	--	AB
2_18528	Vu03(old3)	7800533	BB	AA	AB	AB
2_18527	Vu03(old3)	7800785	AA	BB	AB	AB
2_54970	Vu03(old3)	7801284	BB	AA	--	AB
2_17506	Vu03(old3)	7811460	BB	AA	AB	AB
2_17507	Vu03(old3)	7811897	BB	AA	AB	AB
2_16671	Vu03(old3)	7813397	BB	AA	AB	AB
2_16672	Vu03(old3)	7814150	AA	BB	AB	AB
2_07388	Vu03(old3)	7821009	BB	AA	AB	AB
2_07387	Vu03(old3)	7821450	AA	BB	AB	AB
2_52860	Vu03(old3)	7824965	AA	BB	AB	AB
2_08572	Vu03(old3)	7837294	BB	AA	AB	AB
2_08571	Vu03(old3)	7837749	AA	BB	AB	AB
2_23748	Vu03(old3)	7842937	AA	BB	AB	AB
2_23747	Vu03(old3)	7843915	BB	AA	AB	AB
2_39611	Vu03(old3)	7845628	BB	AA	AB	AB
2_48189	Vu03(old3)	7847307	BB	AA	AB	AB
2_01182	Vu03(old3)	7860133	AA	BB	AB	AB
2_01181	Vu03(old3)	7861731	BB	AA	AB	AB
2_13830	Vu03(old3)	7874656	AA	BB	AB	AB
1_0443	Vu03(old3)	7887021	AA	BB	AB	AB
2_08918	Vu03(old3)	7887021	AA	BB	AB	AB
2_27995	Vu03(old3)	7887917	AA	BB	AB	AB
2_51657	Vu03(old3)	7913692	BB	AA	AB	AB
2_51421	Vu03(old3)	7915481	AA	BB	AB	AB
2_04485	Vu03(old3)	7924465	AA	BB	AB	AB
2_04486	Vu03(old3)	7924871	AA	BB	AB	AB
2_02702	Vu03(old3)	7938400	BB	AA	AB	AB
2_02701	Vu03(old3)	7941705	BB	AA	AB	AB
2_33302	Vu03(old3)	7950097	AA	BB	AB	AB
2_18841	Vu03(old3)	7950412	BB	AA	AB	AB
2_24627	Vu03(old3)	7950517	BB	AA	AB	AB
2_23252	Vu03(old3)	7984230	BB	AA	AB	AB
2_23251	Vu03(old3)	7985509	AA	BB	AB	AB
2_48334	Vu03(old3)	7992519	BB	AA	--	AB
2_22216	Vu03(old3)	7997087	BB	AA	AB	AB
2_22217	Vu03(old3)	7997991	BB	AA	AB	AB
2_00008	Vu03(old3)	8002132	BB	AA	AB	AB
2_00007	Vu03(old3)	8009260	AA	BB	AB	AB
2_24454	Vu03(old3)	8009600	BB	AA	AB	AB
2_49917	Vu03(old3)	8025114	BB	AA	AB	AB
2_31316	Vu03(old3)	8029610	BB	AA	AB	AB
2_20797	Vu03(old3)	8030759	BB	AA	AB	AB
2_13772	Vu03(old3)	8058610	BB	AA	AB	AB
2_13771	Vu03(old3)	8059735	AA	BB	AB	AB
2_26447	Vu03(old3)	8072311	AA	BB	AB	AB
2_04651	Vu03(old3)	8076736	BB	AA	AB	AB
2_26445	Vu03(old3)	8077845	BB	AA	AB	AB
2_26446	Vu03(old3)	8078844	AA	BB	AB	AB
2_04650	Vu03(old3)	8081066	BB	AA	AB	AB
2_33870	Vu03(old3)	8084117	AA	BB	AB	AB
2_26444	Vu03(old3)	8084149	AA	BB	AB	AB
2_04649	Vu03(old3)	8085411	BB	AA	--	AB
2_22193	Vu03(old3)	8097322	AA	BB	AB	AB
2_22194	Vu03(old3)	8098230	AA	BB	AB	AB
2_10981	Vu03(old3)	8101321	BB	AA	AB	AB
2_10982	Vu03(old3)	8102245	BB	AA	AB	AB
2_28688	Vu03(old3)	8103170	AA	BB	AB	AB
2_28689	Vu03(old3)	8103540	AA	BB	AB	AB
2_28548	Vu03(old3)	8104042	BB	AA	AB	AB
2_10571	Vu03(old3)	8107725	BB	AA	AB	AB
2_49340	Vu03(old3)	8109888	AA	BB	--	AB
2_47781	Vu03(old3)	8120573	BB	AA	AB	AB
2_16639	Vu03(old3)	8129884	AA	BB	AB	AB
2_07775	Vu03(old3)	8139735	AA	BB	AB	AB
2_07774	Vu03(old3)	8140187	BB	AA	AB	AB
2_44835	Vu03(old3)	8147572	BB	AA	AB	AB
2_07776	Vu03(old3)	8149043	AA	BB	AB	AB
2_30011	Vu03(old3)	8163221	AA	BB	AB	AB
2_15276	Vu03(old3)	8163523	BB	AA	AB	AB
2_49196	Vu03(old3)	8166067	AA	BB	AB	AB
2_41932	Vu03(old3)	8192363	AA	BB	AB	AB
2_04536	Vu03(old3)	8199515	BB	AA	AB	AB
2_04535	Vu03(old3)	8199731	AA	BB	AB	AB
2_23091	Vu03(old3)	8226545	BB	AA	AB	AB
2_23092	Vu03(old3)	8227997	AA	BB	AB	AB
2_20356	Vu03(old3)	8229292	BB	AA	AB	AB
2_41792	Vu03(old3)	8234882	AA	BB	AB	AB
2_54280	Vu03(old3)	8235578	AA	BB	AB	AB
2_30394	Vu03(old3)	8244904	BB	AA	AB	AB
2_16992	Vu03(old3)	8247562	BB	AA	AB	AB
2_16993	Vu03(old3)	8247987	BB	AA	AB	AB
2_12534	Vu03(old3)	8270623	AA	BB	AB	AB
2_45589	Vu03(old3)	8273039	BB	AA	AB	AB
2_12535	Vu03(old3)	8276870	BB	AA	AB	AB
2_02099	Vu03(old3)	8290327	AA	BB	AB	AB
2_02100	Vu03(old3)	8292234	AA	BB	AB	AB
2_20077	Vu03(old3)	8298833	BB	AA	AB	AB
2_20076	Vu03(old3)	8299808	AA	BB	AB	AB
2_19895	Vu03(old3)	8321174	AA	BB	AB	AB
2_19894	Vu03(old3)	8321665	BB	AA	AB	AB
2_31060	Vu03(old3)	8325433	BB	AA	AB	AB
2_34588	Vu03(old3)	8325690	BB	AA	AB	AB
2_10595	Vu03(old3)	8334221	BB	AA	AB	AB
2_10596	Vu03(old3)	8334516	AA	BB	AB	AB
2_49848	Vu03(old3)	8359854	BB	AA	AB	AB
2_19109	Vu03(old3)	8360272	AA	BB	AB	AB
2_19108	Vu03(old3)	8360541	BB	AA	AB	AB
2_21330	Vu03(old3)	8376699	AA	BB	AB	AB
2_21329	Vu03(old3)	8377250	BB	AA	AB	AB
2_39452	Vu03(old3)	8381462	AA	BB	AB	AB
2_04519	Vu03(old3)	8389837	BB	AA	AB	AB
2_04518	Vu03(old3)	8390533	BB	AA	AB	AB
2_14229	Vu03(old3)	8410100	BB	AA	AB	AB
2_14228	Vu03(old3)	8411115	AA	BB	AB	AB
2_15583	Vu03(old3)	8423934	BB	AA	AB	AB
2_11423	Vu03(old3)	8468210	AA	BB	AB	AB
2_19096	Vu03(old3)	8498719	BB	AA	AB	AB
2_03920	Vu03(old3)	8526537	BB	AA	AB	AB
2_03919	Vu03(old3)	8526894	BB	AA	AB	AB
2_06592	Vu03(old3)	8531029	AA	BB	AB	AB
2_06591	Vu03(old3)	8533072	AA	BB	AB	AB
2_51700	Vu03(old3)	8554210	AA	BB	AB	AB
2_18320	Vu03(old3)	8585823	AA	BB	AB	AB
2_11784	Vu03(old3)	8592389	BB	AA	AB	AB
2_28952	Vu03(old3)	8592995	AA	BB	AB	AB
2_08991	Vu03(old3)	8605178	AA	BB	AB	AB
2_29898	Vu03(old3)	8618231	BB	AA	AB	AB
2_41432	Vu03(old3)	8625958	AA	BB	AB	AB
2_12021	Vu03(old3)	8805264	AA	BB	AB	AB
2_23617	Vu03(old3)	8837865	AA	BB	AB	AB
2_34657	Vu03(old3)	8861710	BB	AA	AB	AB
2_24277	Vu03(old3)	8894949	BB	AA	AB	AB
2_24278	Vu03(old3)	8896640	BB	AA	AB	AB
2_25249	Vu03(old3)	8915777	BB	AA	AB	AB
2_01830	Vu03(old3)	8922282	BB	AA	AB	AB
2_42856	Vu03(old3)	8959826	BB	AA	AB	AB
2_29173	Vu03(old3)	8967434	AA	BB	AB	AB
2_12575	Vu03(old3)	8968054	AA	BB	AB	AB
2_45371	Vu03(old3)	8993423	AA	BB	AB	AB
2_44852	Vu03(old3)	9471256	BB	AA	AB	AB
2_07996	Vu03(old3)	9647703	BB	AA	AB	AB
2_08750	Vu03(old3)	9841868	BB	AA	AB	AB
2_41769	Vu03(old3)	10047830	BB	AA	AB	AB
2_24759	Vu03(old3)	10251175	BB	AA	AB	AB
2_00780	Vu03(old3)	10251647	AA	BB	AB	AB
2_15691	Vu03(old3)	10273559	AA	BB	AB	AB
2_01747	Vu03(old3)	10280231	BB	AA	--	AB
2_40878	Vu03(old3)	10305402	BB	AA	AB	AB
2_39600	Vu03(old3)	10350735	BB	AA	AB	AB
2_33101	Vu03(old3)	10358567	BB	AA	AB	AB
2_16070	Vu03(old3)	10361813	AA	BB	AB	AB
2_25454	Vu03(old3)	10376829	BB	AA	AB	AB
2_08270	Vu03(old3)	10386501	BB	AA	AB	AB
2_27791	Vu03(old3)	10387103	BB	AA	AB	AB
2_03050	Vu03(old3)	10398406	AA	BB	AB	AB
2_03051	Vu03(old3)	10399949	BB	AA	BB	AB
2_12605	Vu03(old3)	10408963	AA	BB	AB	AB
2_12606	Vu03(old3)	10409839	BB	AA	--	AB
2_12607	Vu03(old3)	10411912	BB	AA	AB	AB
2_12608	Vu03(old3)	10412909	AA	BB	AB	AB
2_12717	Vu03(old3)	10429826	AA	BB	AB	AB
2_43406	Vu03(old3)	10432774	AA	BB	AB	AB
2_32161	Vu03(old3)	10435136	BB	AA	AB	AB
2_16144	Vu03(old3)	10435280	AA	BB	AB	AB
2_24988	Vu03(old3)	10447696	BB	AA	AB	AB
2_31611	Vu03(old3)	10486794	BB	AA	AB	AB
2_45204	Vu03(old3)	10493862	AA	BB	AB	AB
2_24228	Vu03(old3)	10533810	BB	AA	AB	AB
2_29992	Vu03(old3)	10539273	BB	--	AB	AB
2_20135	Vu03(old3)	10597657	BB	AA	AB	AB
2_42006	Vu03(old3)	10622173	BB	AA	AB	AB
2_39994	Vu03(old3)	10639204	AA	BB	AB	AB
2_52219	Vu03(old3)	10649150	BB	AA	AB	AB
2_32497	Vu03(old3)	10664719	AA	BB	AB	AB
2_06036	Vu03(old3)	10676728	BB	AA	AB	AB
2_21679	Vu03(old3)	10726611	AA	BB	AB	AB
2_09440	Vu03(old3)	10973966	AA	BB	AB	AB
2_06159	Vu03(old3)	11208404	AA	BB	AB	AB
2_02741	Vu03(old3)	11213899	BB	AA	AB	AB
2_30069	Vu03(old3)	11247128	AA	BB	AB	AB
2_15477	Vu03(old3)	11247443	BB	AA	AB	AB
2_13899	Vu03(old3)	11271275	BB	AA	--	AB
2_18271	Vu03(old3)	11337951	BB	AA	--	AB
2_18272	Vu03(old3)	11338468	BB	AA	AB	AB
2_00099	Vu03(old3)	11350667	AA	BB	AB	AB
2_00100	Vu03(old3)	11351726	AA	BB	AB	AB
2_16932	Vu03(old3)	11356844	BB	AA	AB	AB
2_13724	Vu03(old3)	11375426	AA	BB	AB	AB
2_02346	Vu03(old3)	11390217	BB	AA	AB	AB
2_23107	Vu03(old3)	11398071	BB	AA	AB	AB
2_17238	Vu03(old3)	11411524	AA	BB	AB	AB
2_40523	Vu03(old3)	11414203	AA	BB	AB	AB
2_42976	Vu03(old3)	11416418	AA	BB	AB	AB
2_15637	Vu03(old3)	11430975	BB	AA	AB	AB
2_15638	Vu03(old3)	11432971	AA	BB	AB	AB
2_38811	Vu03(old3)	11443108	BB	AA	AB	AB
2_48282	Vu03(old3)	11446727	BB	AA	AB	AB
2_13051	Vu03(old3)	11453793	BB	AA	AB	AB
2_13050	Vu03(old3)	11454882	AA	BB	AB	AB
2_10234	Vu03(old3)	11470043	BB	AA	AB	AB
2_02457	Vu03(old3)	11517957	AA	BB	AB	AB
2_47804	Vu03(old3)	11555323	BB	AA	AB	AB
2_48089	Vu03(old3)	11616024	BB	AA	AB	AB
2_18432	Vu03(old3)	11617729	BB	AA	AB	AB
2_10575	Vu03(old3)	11633918	BB	AA	AB	AB
2_27048	Vu03(old3)	11637068	BB	AA	AB	AB
2_08157	Vu03(old3)	11676296	BB	AA	--	AB
2_15112	Vu03(old3)	11688841	AA	BB	AB	AB
2_29957	Vu03(old3)	11689254	BB	AA	AB	AB
2_44319	Vu03(old3)	11690959	BB	AA	AB	AB
2_43557	Vu03(old3)	11701365	BB	--	AB	AB
2_23346	Vu03(old3)	11702934	AA	BB	--	AB
2_23345	Vu03(old3)	11703192	AA	BB	AB	AB
2_18296	Vu03(old3)	11744031	AA	BB	--	AB
2_49863	Vu03(old3)	11759709	BB	AA	AB	AB
2_23892	Vu03(old3)	11785376	BB	AA	AB	AB
2_16742	Vu03(old3)	11799356	AA	BB	AB	AB
2_16741	Vu03(old3)	11801379	BB	AA	AB	AB
2_44595	Vu03(old3)	11823479	AA	BB	AB	AB
2_43973	Vu03(old3)	11825081	BB	AA	AB	AB
2_17806	Vu03(old3)	11877464	BB	AA	AB	AB
2_17807	Vu03(old3)	11879495	AA	BB	AB	AB
2_00061	Vu03(old3)	11881632	BB	AA	AB	AB
2_05436	Vu03(old3)	11895627	--	BB	AB	AB
2_25341	Vu03(old3)	11926743	BB	AA	AB	AB
2_25340	Vu03(old3)	11927027	AA	BB	AB	AB
2_02010	Vu03(old3)	11927071	AA	BB	AB	AB
2_25581	Vu03(old3)	11941242	AA	BB	--	AB
2_25582	Vu03(old3)	11942407	AA	BB	AB	AB
2_18569	Vu03(old3)	11987762	AA	BB	AB	AB
2_43278	Vu03(old3)	12087941	AA	BB	--	AB
2_51606	Vu03(old3)	12214242	AA	BB	AB	AB
2_48404	Vu03(old3)	12297697	BB	AA	--	AB
2_49765	Vu03(old3)	12303109	BB	AA	AB	AB
2_53069	Vu03(old3)	12314031	AA	--	AA	AA
2_47772	Vu03(old3)	12333395	BB	AA	AB	AB
2_11846	Vu03(old3)	12355344	BB	AA	AB	AB
2_55472	Vu03(old3)	12393737	AA	BB	AB	AB
2_04377	Vu03(old3)	12422865	BB	AA	AB	AB
2_53153	Vu03(old3)	12430249	AA	BB	AB	AB
2_31172	Vu03(old3)	12433881	AA	BB	AB	AB
1_1170	Vu03(old3)	12437827	AA	BB	AB	AB
2_16088	Vu03(old3)	12445669	AA	BB	AB	AB
2_11188	Vu03(old3)	12450148	BB	AA	AB	AB
2_42843	Vu03(old3)	12465940	BB	AA	AB	AB
2_43562	Vu03(old3)	12579014	AA	BB	AB	AB
2_11677	Vu03(old3)	12603798	BB	AA	AB	AB
2_11678	Vu03(old3)	12604293	BB	AA	AB	AB
2_07679	Vu03(old3)	12610169	AA	BB	AB	AB
2_38131	Vu03(old3)	12614912	AA	BB	AB	AB
2_38132	Vu03(old3)	12616854	BB	AA	AB	AB
2_54910	Vu03(old3)	12635247	BB	AA	AB	AB
2_41442	Vu03(old3)	12638644	AA	BB	AB	AB
2_22287	Vu03(old3)	12642394	BB	AA	AB	AB
2_22288	Vu03(old3)	12643661	BB	AA	AB	AB
2_19922	Vu03(old3)	12661472	BB	AA	AB	AB
2_52534	Vu03(old3)	12666194	AA	BB	AB	AB
2_55079	Vu03(old3)	12671126	BB	AA	AB	AB
2_11886	Vu03(old3)	12674212	AA	BB	AB	AB
2_50438	Vu03(old3)	12688450	BB	AA	AB	AB
2_07892	Vu03(old3)	12697454	BB	AA	AB	AB
2_07891	Vu03(old3)	12697810	BB	AA	AB	AB
2_34056	Vu03(old3)	12737802	AA	--	AA	AA
2_27803	Vu03(old3)	12737957	BB	--	BB	BB
2_27804	Vu03(old3)	12738225	AA	--	AA	AA
2_25292	Vu03(old3)	12741956	AA	--	AA	--
2_14863	Vu03(old3)	12755230	AA	BB	AB	AB
2_14864	Vu03(old3)	12755938	AA	BB	AB	AB
2_04997	Vu03(old3)	12776959	BB	AA	AB	AB
2_18727	Vu03(old3)	12795673	AA	BB	AB	AB
2_44505	Vu03(old3)	12805771	BB	AA	AB	AB
2_15400	Vu03(old3)	12818701	AA	BB	AB	AB
2_15399	Vu03(old3)	12819855	BB	AA	AB	AB
2_54199	Vu03(old3)	12830764	AA	BB	AB	AB
2_31450	Vu03(old3)	12843817	BB	AA	AB	AB
2_31451	Vu03(old3)	12844297	AA	BB	AB	AB
2_15971	Vu03(old3)	12845343	BB	AA	AB	AB
2_54800	Vu03(old3)	12847569	BB	AA	AB	AB
1_1022	Vu03(old3)	12862777	AA	BB	AB	AB
2_16378	Vu03(old3)	12863284	AA	BB	AB	AB
2_16379	Vu03(old3)	12864851	AA	BB	AB	AB
2_20903	Vu03(old3)	12868885	BB	AA	AB	AB
2_30348	Vu03(old3)	12871082	AA	BB	AB	AB
2_16737	Vu03(old3)	12871417	BB	AA	AB	AB
1_0758	Vu03(old3)	12871554	AA	BB	AB	AB
2_30598	Vu03(old3)	12876460	BB	AA	AB	AB
2_34476	Vu03(old3)	12876471	BB	AA	AB	AB
2_23615	Vu03(old3)	12880459	AA	BB	AB	AB
2_23614	Vu03(old3)	12881116	AA	BB	--	AB
2_45862	Vu03(old3)	12885307	BB	AA	AB	AB
2_40875	Vu03(old3)	12905113	AA	BB	AB	AB
2_14798	Vu03(old3)	12906504	AA	BB	AB	AB
2_14799	Vu03(old3)	12907498	AA	BB	AB	AB
2_55367	Vu03(old3)	12932128	AA	BB	AB	AB
2_15202	Vu03(old3)	12936987	BB	AA	AB	AB
2_15201	Vu03(old3)	12939953	AA	BB	AB	AB
2_48421	Vu03(old3)	12946318	AA	BB	AB	AB
1_1427	Vu03(old3)	12946994	BB	AA	AB	AB
2_09291	Vu03(old3)	12970459	BB	AA	AB	AB
2_27134	Vu03(old3)	12998234	BB	AA	AB	AB
2_41548	Vu03(old3)	13001121	BB	AA	AB	AB
2_18417	Vu03(old3)	13003342	AA	BB	AB	AB
2_08062	Vu03(old3)	13003968	AA	BB	AB	AB
2_27720	Vu03(old3)	13004641	AA	BB	AB	AB
1_0086	Vu03(old3)	13005172	BB	AA	AB	AB
2_07939	Vu03(old3)	13047876	BB	AA	--	AB
2_27683	Vu03(old3)	13048545	AA	BB	AB	AB
2_02802	Vu03(old3)	13054703	AA	BB	--	AB
2_25687	Vu03(old3)	13055936	AA	BB	AB	AB
2_02803	Vu03(old3)	13056682	BB	AA	AB	AB
2_02804	Vu03(old3)	13057007	BB	AA	AB	AB
2_47419	Vu03(old3)	13063368	AA	BB	--	AB
2_26557	Vu03(old3)	13064954	AA	BB	AB	AB
2_04880	Vu03(old3)	13065212	AA	BB	AB	AB
2_01948	Vu03(old3)	13075144	AA	BB	AB	AB
2_01947	Vu03(old3)	13075398	AA	BB	AB	AB
2_52138	Vu03(old3)	13084287	BB	AA	AB	AB
2_45578	Vu03(old3)	13086578	AA	BB	AB	AB
2_08060	Vu03(old3)	13096959	AA	BB	AB	AB
2_08059	Vu03(old3)	13097969	AA	BB	AB	AB
2_52275	Vu03(old3)	13102577	BB	AA	AB	AB
2_01582	Vu03(old3)	13110164	BB	AA	AB	AB
2_01583	Vu03(old3)	13111884	AA	BB	AB	AB
2_53220	Vu03(old3)	13132700	AA	BB	AB	AB
2_18413	Vu03(old3)	13135337	BB	AA	AB	AB
2_23548	Vu03(old3)	13136097	AA	BB	AB	AB
2_23549	Vu03(old3)	13138732	AA	BB	AB	AB
2_23506	Vu03(old3)	13140323	AA	BB	--	AB
2_23505	Vu03(old3)	13140962	AA	BB	AB	AB
2_15576	Vu03(old3)	13144298	AA	BB	AB	AB
1_1286	Vu03(old3)	13148995	AA	BB	AB	AB
2_51703	Vu03(old3)	13154848	AA	BB	AB	AB
2_48505	Vu03(old3)	13163420	BB	AA	AB	AB
2_21205	Vu03(old3)	13168140	AA	BB	AB	AB
2_24264	Vu03(old3)	13169195	AA	BB	AB	AB
2_24265	Vu03(old3)	13170215	BB	AA	--	AB
2_54451	Vu03(old3)	13177348	BB	AA	AB	AB
2_11302	Vu03(old3)	13181302	BB	AA	AB	AB
2_11301	Vu03(old3)	13181849	AA	BB	AB	AB
2_31223	Vu03(old3)	13185197	AA	BB	AB	AB
2_43320	Vu03(old3)	13209456	AA	BB	AB	AB
2_03378	Vu03(old3)	13210353	BB	AA	AB	AB
2_03377	Vu03(old3)	13210981	AA	BB	--	AB
2_47705	Vu03(old3)	13211564	AA	BB	AB	AB
2_48363	Vu03(old3)	13224316	BB	AA	AB	AB
2_39488	Vu03(old3)	13226403	AA	BB	AB	AB
2_13980	Vu03(old3)	13232250	BB	AA	AB	AB
2_13981	Vu03(old3)	13232528	AA	BB	AB	AB
2_50262	Vu03(old3)	13251953	AA	BB	AB	AB
2_50113	Vu03(old3)	13252256	BB	AA	AB	AB
2_50195	Vu03(old3)	13271004	AA	BB	AB	AB
2_23632	Vu03(old3)	13276910	AA	BB	AB	AB
2_23631	Vu03(old3)	13277599	BB	AA	AB	AB
2_03032	Vu03(old3)	13283710	AA	BB	AB	AB
2_03031	Vu03(old3)	13284706	AA	BB	AB	AB
2_55366	Vu03(old3)	13287969	BB	AA	AB	AB
2_16432	Vu03(old3)	13293866	BB	AA	AB	AB
2_16431	Vu03(old3)	13294135	BB	AA	AB	AB
2_25174	Vu03(old3)	13295547	AA	BB	AB	AB
2_01697	Vu03(old3)	13296169	AA	BB	AB	AB
2_01696	Vu03(old3)	13296490	BB	AA	--	AB
2_40236	Vu03(old3)	13300675	AA	BB	AB	AB
2_02634	Vu03(old3)	13307758	BB	AA	AB	AB
2_02635	Vu03(old3)	13308100	BB	AA	--	AB
2_15472	Vu03(old3)	13329086	AA	BB	AB	AB
2_15471	Vu03(old3)	13329642	BB	AA	--	AB
2_38984	Vu03(old3)	13334160	AA	BB	AB	AB
2_50500	Vu03(old3)	13344048	BB	AA	AB	AB
2_42859	Vu03(old3)	13362106	AA	BB	AB	AB
2_24746	Vu03(old3)	13375231	--	BB	--	--
2_24745	Vu03(old3)	13375559	AA	BB	AB	AB
2_41911	Vu03(old3)	13377742	AA	BB	AB	AB
2_21099	Vu03(old3)	13383025	BB	AA	AB	AB
2_21098	Vu03(old3)	13384008	AA	BB	AB	AB
2_47675	Vu03(old3)	13390925	BB	AA	AB	AB
2_55023	Vu03(old3)	13392268	AA	BB	AB	AB
2_07761	Vu03(old3)	13399062	BB	AA	AB	AB
2_07760	Vu03(old3)	13399812	BB	AA	AB	AB
2_27617	Vu03(old3)	13403075	BB	AA	AB	AB
2_27616	Vu03(old3)	13403739	AA	BB	AB	AB
2_07759	Vu03(old3)	13404062	AA	BB	AB	AB
2_07758	Vu03(old3)	13404439	BB	AA	AB	AB
2_08457	Vu03(old3)	13405629	AA	BB	AB	AB
2_27843	Vu03(old3)	13405896	BB	AA	AB	AB
2_45846	Vu03(old3)	13407493	AA	BB	AB	AB
2_18482	Vu03(old3)	13412064	AA	BB	AB	AB
2_21713	Vu03(old3)	13431347	AA	BB	AB	AB
2_14098	Vu03(old3)	13434149	AA	BB	AB	AB
2_14097	Vu03(old3)	13434745	BB	AA	AB	AB
2_06238	Vu03(old3)	13447081	AA	BB	AB	AB
2_06237	Vu03(old3)	13447969	AA	BB	AB	AB
2_19643	Vu03(old3)	13465422	AA	BB	AB	AB
2_06559	Vu03(old3)	13472407	BB	AA	--	AB
2_29710	Vu03(old3)	13481842	AA	BB	AB	AB
2_14253	Vu03(old3)	13482307	AA	BB	AB	AB
2_23042	Vu03(old3)	13494974	AA	BB	AB	AB
2_23043	Vu03(old3)	13495418	BB	AA	AB	AB
2_28888	Vu03(old3)	13500624	BB	AA	AB	AB
2_28889	Vu03(old3)	13500895	BB	AA	AB	AB
2_30631	Vu03(old3)	13504158	AA	BB	AB	AB
2_30632	Vu03(old3)	13504634	AA	BB	AB	AB
2_41673	Vu03(old3)	13510547	AA	BB	AB	AB
2_04153	Vu03(old3)	13524529	BB	AA	AB	AB
2_26215	Vu03(old3)	13524849	AA	BB	AB	AB
2_42381	Vu03(old3)	13815588	AA	BB	--	AB
2_19596	Vu03(old3)	14540427	AA	--	--	--
2_33303	Vu03(old3)	14622070	BB	AA	AB	AB
[truncated: 6,630 more rows]
