# Supplementary material for: Seed Coat Pattern QTL and Development in Cowpea (Vigna unguiculata [L.] Walp.)
Source: Front Plant Sci. 2019 Oct 25;10:1346. doi: 10.3389/fpls.2019.01346 (PMC6824211; doi:10.3389/fpls.2019.01346)
Supplement: Supplementary file 7 [file Table_3.csv]

Supplementary Table 3. Tvu15426 x MAGIC014 genotype data
SNP	chr	pos(bp)	Tvu15426xMAGIC014_A_Watson	Tvu15426xMAGIC014_B_Watson	Tvu15426xMAGIC014_A_Full	Tvu15426xMAGIC014_B_Full
1_0030	0	0	AB	AB	AB	--
1_0040	0	0	AB	AB	AB	--
1_0066	0	0	AB	AB	AB	AB
1_0082	0	0	AB	AB	AB	AB
1_0085	0	0	AB	AB	AB	AB
1_0089	0	0	AB	AB	AB	AB
1_0134	0	0	AA	AA	AA	AA
1_0144	0	0	AB	AB	AB	AB
1_0147	0	0	AB	AB	AB	AB
1_0174	0	0	AB	AB	AB	AB
1_0188	0	0	AB	AB	AB	AB
1_0215	0	0	AB	AB	AB	AB
1_0217	0	0	AB	AB	AB	AB
1_0221	0	0	AB	AB	AB	AB
1_0222	0	0	AB	AB	AB	AB
1_0244	0	0	AB	AB	AB	AB
1_0304	0	0	AB	AB	AB	AB
1_0305	0	0	--	--	--	--
1_0406	0	0	--	--	--	AB
1_0437	0	0	AB	AB	AB	AB
1_0487	0	0	AB	AB	AB	AB
1_0502	0	0	--	--	AB	AB
1_0572	0	0	AB	--	AB	--
1_0600	0	0	AB	AB	AB	--
1_0621	0	0	AB	AB	AB	AB
1_0624	0	0	AB	AB	AB	AB
1_0625	0	0	AB	AB	AB	AB
1_0636	0	0	AB	AB	AB	AB
1_0661	0	0	AB	AB	AB	AB
1_0709	0	0	AB	AB	AB	AB
1_0726	0	0	AB	AB	AB	AB
1_0737	0	0	AB	AB	AB	AB
1_0833	0	0	--	AB	AB	AB
1_0838	0	0	AB	AB	AB	AB
1_0858	0	0	AB	AB	AB	AB
1_0905	0	0	AB	AB	AB	AB
1_0949	0	0	AB	AB	AB	AB
1_0984	0	0	AB	AB	AB	AB
1_0998	0	0	AA	AA	AA	AA
1_1023	0	0	AB	AB	AB	AB
1_1024	0	0	AB	AB	AB	AB
1_1069	0	0	AB	AB	AB	AB
1_1085	0	0	AB	AB	AB	AB
1_1086	0	0	AB	AB	AB	AB
1_1162	0	0	AB	AB	AB	AB
1_1195	0	0	AB	AB	AB	AB
1_1237	0	0	AB	AB	AB	AB
1_1292	0	0	AB	AB	AB	AB
1_1293	0	0	AB	AB	AB	AB
1_1408	0	0	AB	AB	AB	AB
1_1446	0	0	AB	AB	AB	AB
1_1465	0	0	AB	AB	AB	AB
1_1495	0	0	AB	AB	AB	AB
1_1530	0	0	AB	AB	AB	AB
2_00017	0	0	AB	AB	AB	AB
2_00275	0	0	AB	AB	AB	AB
2_00779	0	0	AB	AB	AB	AB
2_00905	0	0	AB	AB	AB	AB
2_01018	0	0	AB	AB	AB	AB
2_01319	0	0	AB	AB	AB	AB
2_01423	0	0	--	--	--	--
2_01593	0	0	AB	AB	AB	AB
2_01700	0	0	--	AB	AB	--
2_01701	0	0	--	AB	AB	AB
2_02153	0	0	AB	AB	AB	AB
2_02462	0	0	AB	AB	AB	AB
2_02793	0	0	AB	AB	AB	AB
2_02986	0	0	AB	AB	AB	AB
2_03124	0	0	AB	AB	AB	AB
2_03398	0	0	AB	AB	AB	AB
2_03467	0	0	AB	AB	AB	AB
2_03949	0	0	AB	AB	--	--
2_04039	0	0	AB	AB	AB	AB
2_04757	0	0	AB	AB	AB	AB
2_04981	0	0	AB	AB	AB	AB
2_05151	0	0	AB	AB	AB	AB
2_05574	0	0	--	--	--	AB
2_05868	0	0	AB	AB	AB	AB
2_06074	0	0	--	--	--	--
2_07104	0	0	AB	AB	AB	AB
2_07105	0	0	AB	AB	AB	AB
2_07501	0	0	AB	AB	AB	AB
2_07651	0	0	AB	AB	AB	AB
2_07788	0	0	AB	AB	AB	AB
2_08436	0	0	AB	AB	AB	AB
2_08437	0	0	AB	AB	AB	AB
2_08688	0	0	AB	AB	AB	AB
2_08871	0	0	AB	AB	AB	AB
2_09295	0	0	AB	AB	AB	AB
2_09768	0	0	AB	AB	AB	AB
2_09781	0	0	AB	AB	AB	AB
2_10065	0	0	AB	AB	AB	AB
2_10183	0	0	AB	AB	AB	AB
2_10373	0	0	AB	--	AB	AB
2_10374	0	0	AB	AB	AB	AB
2_10443	0	0	AB	AB	AB	AB
2_10553	0	0	--	--	--	--
2_10583	0	0	AB	AB	AB	AB
2_10823	0	0	AB	AB	AB	AB
2_10907	0	0	AB	AB	AB	--
2_10987	0	0	--	--	AA	AA
2_11238	0	0	AB	AB	AB	AB
2_11256	0	0	AB	AB	AB	AB
2_11441	0	0	AB	AB	AB	AB
2_11529	0	0	AB	AB	AB	AB
2_11670	0	0	AB	AB	AB	AB
2_11809	0	0	AB	AB	AB	AB
2_11867	0	0	AB	AB	AB	AB
2_12221	0	0	AB	AB	AB	AB
2_12313	0	0	AB	AB	AB	AB
2_12589	0	0	AB	AB	AB	AB
2_12956	0	0	AB	AB	AB	AB
2_13695	0	0	AB	AB	AB	--
2_13957	0	0	AB	AB	AB	AB
2_14416	0	0	--	AB	AB	AB
2_14680	0	0	AB	AB	AB	AB
2_14894	0	0	AB	AB	AB	AB
2_14919	0	0	AB	AB	AB	AB
2_15156	0	0	AB	AB	AB	AB
2_15193	0	0	AB	AB	AB	AB
2_15680	0	0	AB	AB	AB	AB
2_16421	0	0	AB	AB	AB	AB
2_16871	0	0	AB	AB	AB	AB
2_17296	0	0	AB	AB	AB	AB
2_17798	0	0	AB	AB	AB	AB
2_18388	0	0	AB	AB	AB	AB
2_18446	0	0	AB	--	--	AB
2_18493	0	0	AB	AB	AB	AB
2_18763	0	0	AB	AB	AB	AB
2_18810	0	0	AB	AB	AB	AB
2_19130	0	0	AB	AB	AB	AB
2_19723	0	0	AB	AB	AB	AB
2_20136	0	0	AB	AB	AB	AB
2_20167	0	0	--	--	AB	AB
2_20168	0	0	AB	AB	AB	AB
2_21441	0	0	AB	AB	AB	--
2_22798	0	0	AB	--	AB	AB
2_22799	0	0	AB	--	AB	AB
2_22809	0	0	AB	AB	AB	AB
2_24114	0	0	AB	AB	AB	AB
2_24409	0	0	AB	AB	--	AB
2_24427	0	0	AB	AB	AB	AB
2_24461	0	0	--	--	--	--
2_24516	0	0	AB	AB	AB	AB
2_24707	0	0	AB	AB	AB	AB
2_24748	0	0	AB	AB	AB	AB
2_24751	0	0	AB	AB	AB	AB
2_24833	0	0	AB	AB	AB	AB
2_24835	0	0	--	--	--	--
2_24944	0	0	AB	AB	AB	AB
2_24963	0	0	AB	AB	AB	AB
2_25013	0	0	--	--	AB	AB
2_25031	0	0	AA	AA	AA	AA
2_25071	0	0	--	--	--	--
2_25084	0	0	AB	AB	AB	AB
2_25215	0	0	AB	AB	AB	AB
2_25234	0	0	AB	AB	AB	AB
2_25326	0	0	--	AB	AB	--
2_25342	0	0	AB	AB	AB	AB
2_25349	0	0	AB	AB	AB	AB
2_25378	0	0	AB	AB	AB	AB
2_25394	0	0	AB	AB	AB	AB
2_25493	0	0	AB	--	AB	AB
2_25509	0	0	AB	AB	AB	AB
2_25529	0	0	AB	AB	AB	AB
2_25649	0	0	AB	AB	AB	AB
2_25734	0	0	AB	AB	AB	AB
2_25769	0	0	AB	AB	AB	AB
2_25836	0	0	BB	BB	BB	BB
2_25886	0	0	AB	AB	AB	AB
2_25985	0	0	AB	AB	AB	AB
2_26075	0	0	AB	AB	AB	--
2_26181	0	0	AB	AB	AB	AB
2_26256	0	0	AB	AB	AB	AB
2_26282	0	0	AB	AB	AB	AB
2_26365	0	0	AB	AB	AB	AB
2_26380	0	0	--	AB	AB	--
2_26458	0	0	AB	AB	AB	AB
2_26620	0	0	AB	AB	AB	AB
2_26650	0	0	AB	AB	AB	AB
2_26814	0	0	AB	AB	AB	AB
2_26888	0	0	BB	BB	BB	BB
2_27016	0	0	AB	AB	AB	AB
2_27053	0	0	AB	AB	AB	AB
2_27115	0	0	AB	AB	AB	AB
2_27124	0	0	AB	AB	AB	AB
2_27200	0	0	--	--	AB	AB
2_27209	0	0	AB	AB	AB	AB
2_27264	0	0	AB	AB	AB	AB
2_27277	0	0	--	AB	AB	AB
2_27292	0	0	--	AB	AB	AB
2_27493	0	0	AB	AB	AB	AB
2_27497	0	0	AB	AB	AB	AB
2_27647	0	0	--	BB	AB	AB
2_27761	0	0	AB	AB	AB	AB
2_27790	0	0	AB	AB	AB	AB
2_27896	0	0	AB	AB	AB	AB
2_27926	0	0	AB	AB	AB	AB
2_27996	0	0	AB	AB	AB	AB
2_28044	0	0	AB	AB	AB	AB
2_28116	0	0	AA	AA	AA	AA
2_28145	0	0	AB	AB	AB	AB
2_28198	0	0	AB	AB	AB	AB
2_28224	0	0	AB	AB	AB	AB
2_28302	0	0	AB	AB	AB	AB
2_28650	0	0	AB	--	AB	AB
2_28706	0	0	AB	AB	AB	--
2_28780	0	0	AB	AB	AB	AB
2_28803	0	0	AB	AB	AB	AB
2_28852	0	0	AB	AB	AB	AB
2_29101	0	0	AB	AB	AB	--
2_29126	0	0	AB	AB	AB	AB
2_29145	0	0	AB	AB	AB	AB
2_29241	0	0	AA	AA	AA	AA
2_29296	0	0	AB	AB	AB	AB
2_29310	0	0	AB	AB	AB	AB
2_29334	0	0	AB	AB	AB	AB
2_29485	0	0	--	--	--	--
2_29542	0	0	AB	AB	AB	--
2_30378	0	0	AB	AB	AB	AB
2_30479	0	0	AB	AB	AB	AB
2_30981	0	0	AB	AB	AB	AB
2_32113	0	0	AB	AB	AB	AB
2_32135	0	0	AB	AB	AB	AB
2_32142	0	0	AB	AB	--	--
2_32318	0	0	AB	AB	AB	AB
2_32331	0	0	AB	AB	AB	AB
2_32336	0	0	AB	AB	AB	AB
2_32354	0	0	AB	AB	AB	AB
2_32365	0	0	--	AB	AB	AB
2_32377	0	0	AA	AA	AA	AA
2_32391	0	0	AB	AB	AB	AB
2_32403	0	0	AB	AB	AB	AB
2_32417	0	0	AB	AB	AB	AB
2_32446	0	0	--	--	--	--
2_32659	0	0	AB	AB	AB	AB
2_33225	0	0	AB	AB	AB	AB
2_33285	0	0	AB	AB	AB	AB
2_33707	0	0	AB	AB	AB	AB
2_33781	0	0	AB	AB	AB	AB
2_33796	0	0	AB	AB	AB	AB
2_33903	0	0	AB	AB	AB	AB
2_33905	0	0	AB	AB	AB	AB
2_33913	0	0	AB	AB	AB	AB
2_34169	0	0	AB	AB	AB	AB
2_34226	0	0	AB	AB	AB	AB
2_34264	0	0	AB	--	AB	AB
2_34422	0	0	AB	AB	AB	AB
2_34463	0	0	BB	BB	BB	BB
2_37460	0	0	--	AB	AB	--
2_37470	0	0	BB	BB	BB	BB
2_37477	0	0	AB	AB	AB	AB
2_37482	0	0	AB	AB	AB	AB
2_37484	0	0	AB	AB	AB	AB
2_37493	0	0	AA	AA	AA	AA
2_37548	0	0	AB	AB	AB	AB
2_37572	0	0	AB	AB	AB	AB
2_37664	0	0	AB	AB	AB	AB
2_37667	0	0	--	AB	--	AB
2_37746	0	0	AB	AB	AB	AB
2_37778	0	0	AB	AB	AB	AB
2_37839	0	0	--	--	--	--
2_37932	0	0	AB	AB	AB	AB
2_37968	0	0	AB	AB	AB	AB
2_38045	0	0	AB	AB	AB	AB
2_38109	0	0	AB	AB	AB	AB
2_38170	0	0	AB	AB	AB	AB
2_38250	0	0	--	AB	AB	AB
2_38295	0	0	--	--	--	--
2_38346	0	0	AB	AB	AB	AB
2_38360	0	0	AB	AB	AB	AB
2_38373	0	0	AB	AB	AB	AB
2_38420	0	0	AB	AB	AB	AB
2_38480	0	0	AB	AB	AB	--
2_38623	0	0	AB	AB	AB	--
2_38630	0	0	AB	AB	AB	AB
2_38637	0	0	AB	AB	AB	AB
2_38701	0	0	AA	AA	AA	AA
2_38864	0	0	BB	AB	AB	--
2_38915	0	0	--	--	--	--
2_39012	0	0	AB	AB	AB	AB
2_39034	0	0	AB	AB	AB	AB
2_39054	0	0	BB	AB	AB	AB
2_39070	0	0	AB	AB	AB	AB
2_39092	0	0	AB	AB	AB	AB
2_39151	0	0	AB	AB	AB	AB
2_39183	0	0	AB	AB	AB	--
2_39217	0	0	--	BB	AB	AB
2_39263	0	0	BB	AB	AB	AB
2_39297	0	0	AB	AB	AB	AB
2_39359	0	0	AB	AB	AB	AB
2_39384	0	0	AB	AB	AB	AB
2_39395	0	0	AB	AB	AB	AB
2_39447	0	0	AB	AB	AB	AB
2_39609	0	0	AB	AB	AB	AB
2_39619	0	0	AB	AB	AB	AB
2_39685	0	0	AB	AB	AB	AB
2_39720	0	0	AB	--	--	--
2_39784	0	0	AB	AB	AB	AB
2_39934	0	0	AB	AB	AB	AB
2_39961	0	0	BB	BB	BB	BB
2_40127	0	0	AB	AB	AB	AB
2_40151	0	0	AB	AB	AB	AB
2_40165	0	0	AB	AB	AB	AB
2_40280	0	0	AB	AB	AB	AB
2_40311	0	0	AB	AB	AB	AB
2_40330	0	0	AB	AB	AB	AB
2_40384	0	0	AB	AB	AB	AB
2_40419	0	0	--	AB	AB	AB
2_40433	0	0	AB	AB	AB	AB
2_40443	0	0	AB	AB	AB	AB
2_40518	0	0	AB	AB	AB	AB
2_40600	0	0	--	AB	AB	AB
2_40682	0	0	--	--	--	--
2_40685	0	0	AB	AB	AB	AB
2_40710	0	0	BB	AB	AB	AB
2_40740	0	0	AB	AB	AB	AB
2_40771	0	0	AB	AB	AB	AB
2_40787	0	0	AB	AB	AB	AB
2_40861	0	0	AB	AB	AB	AB
2_41008	0	0	AB	AB	AB	AB
2_41078	0	0	AB	AB	AB	AB
2_41177	0	0	AB	AB	AB	AB
2_41239	0	0	--	AB	AB	--
2_41336	0	0	--	AB	AB	AB
2_41654	0	0	AB	AB	AB	AB
2_41708	0	0	AB	AB	AB	AB
2_41776	0	0	AB	AB	AB	AB
2_41812	0	0	AB	AB	AB	AB
2_41852	0	0	AB	AB	AB	AB
2_42069	0	0	AB	AB	AB	AB
2_42093	0	0	AB	AB	AB	AB
2_42110	0	0	AB	AB	AB	AB
2_42167	0	0	AB	AB	AB	AB
2_42223	0	0	AB	AB	AB	AB
2_42225	0	0	AB	AB	AB	AB
2_42302	0	0	--	AB	AB	AB
2_42583	0	0	AB	AB	AB	AB
2_42616	0	0	AB	--	AB	AB
2_42679	0	0	--	AB	AB	AB
2_42704	0	0	AB	AB	AB	AB
2_42713	0	0	AB	AB	AB	AB
2_42763	0	0	--	--	--	--
2_42804	0	0	AB	AB	AB	AB
2_42811	0	0	AB	AB	AB	AB
2_42852	0	0	--	AB	--	--
2_42860	0	0	AB	AB	AB	AB
2_42865	0	0	AB	AB	AB	--
2_42904	0	0	AB	AB	AB	AB
2_42998	0	0	AB	AB	AB	AB
2_43029	0	0	--	AB	AB	AB
2_43146	0	0	AB	AB	AB	AB
2_43302	0	0	--	AB	AB	AB
2_43311	0	0	AB	AB	AB	AB
2_43348	0	0	AB	AB	--	--
2_43442	0	0	BB	BB	BB	BB
2_43463	0	0	AB	AB	AB	AB
2_43492	0	0	AB	AB	AB	AB
2_43541	0	0	AB	AB	AB	AB
2_43584	0	0	AB	AB	AB	AB
2_43592	0	0	AB	AB	AB	AB
2_43672	0	0	AB	AB	AB	AB
2_43869	0	0	AB	AB	AB	AB
2_43889	0	0	--	AB	AB	AB
2_43989	0	0	AB	AB	AB	AB
2_43991	0	0	AB	AB	AB	AB
2_44011	0	0	AB	AB	AB	AB
2_44046	0	0	AB	AB	AB	AB
2_44142	0	0	AB	AB	AB	AB
2_44156	0	0	AB	AB	AB	AB
2_44180	0	0	--	AB	AB	AB
2_44237	0	0	AB	AB	AB	AB
2_44310	0	0	AB	AB	AB	AB
2_44348	0	0	AB	AB	AB	AB
2_44523	0	0	AB	AB	AB	AB
2_44589	0	0	AB	AB	--	AB
2_44611	0	0	AB	AB	AB	AB
2_44749	0	0	AB	AB	AB	AB
2_44802	0	0	--	AB	AB	AB
2_44899	0	0	AB	AB	AB	BB
2_44949	0	0	AB	AB	AB	AB
2_44989	0	0	AB	AB	AB	AB
2_45006	0	0	AB	AB	AB	AB
2_45112	0	0	AB	AB	--	AB
2_45136	0	0	AB	AB	AB	--
2_45194	0	0	AB	AB	AB	AB
2_45244	0	0	AB	AB	AB	AB
2_45303	0	0	--	AB	--	--
2_45306	0	0	AB	AB	AB	AB
2_45326	0	0	AB	AB	AB	AB
2_45379	0	0	--	AB	AB	AB
2_45493	0	0	AB	AB	AB	AB
2_45583	0	0	AB	AB	AB	AB
2_45800	0	0	AB	AB	AB	AB
2_45866	0	0	AB	AB	--	--
2_45893	0	0	AB	AB	AB	AB
2_45923	0	0	AB	AB	AB	AB
2_46074	0	0	AB	AB	AB	AB
2_46153	0	0	AB	AB	AB	AB
2_46457	0	0	AB	AB	AB	AB
2_46468	0	0	AB	AB	AB	AB
2_46505	0	0	AB	AB	AB	AB
2_46552	0	0	AB	AB	AB	AB
2_46676	0	0	AB	AB	AB	AB
2_46763	0	0	AB	AB	AB	AB
2_46950	0	0	AB	AB	AB	AB
2_46952	0	0	--	AB	AB	AB
2_46982	0	0	--	AB	AB	AB
2_47111	0	0	AB	AB	AB	--
2_47125	0	0	AB	AB	AB	AB
2_47197	0	0	AB	AB	AB	AB
2_47207	0	0	AB	AB	AB	AB
2_47214	0	0	AA	AA	AA	AA
2_47289	0	0	AB	AB	AB	AB
2_47356	0	0	BB	AB	AB	AB
2_47530	0	0	BB	BB	BB	BB
2_47656	0	0	AB	AB	AB	AB
2_47767	0	0	AB	AB	AB	--
2_48017	0	0	--	AB	AB	--
2_48090	0	0	AB	AB	--	AA
2_48131	0	0	AB	AB	AB	AB
2_48203	0	0	AB	AB	AB	AB
2_48278	0	0	AB	AB	AB	AB
2_48305	0	0	AB	AB	AB	AB
2_48313	0	0	AB	AB	--	--
2_48433	0	0	AB	AB	AB	AB
2_48486	0	0	AB	AB	AB	AB
2_48492	0	0	AB	AB	AB	AB
2_48509	0	0	--	AB	AB	AB
2_48554	0	0	--	AB	AB	AB
2_48612	0	0	AB	AB	AB	AB
2_48680	0	0	AB	AB	AB	AB
2_48907	0	0	AB	--	AB	AB
2_48960	0	0	AB	AB	AB	AB
2_48998	0	0	AB	AB	AB	AB
2_49378	0	0	AA	AA	AA	AA
2_49433	0	0	AB	AB	AB	AB
2_49737	0	0	AB	AB	AB	AB
2_49752	0	0	AB	AB	AB	AB
2_49759	0	0	AB	AB	AB	AB
2_49892	0	0	AB	AB	AB	AB
2_49936	0	0	AB	AB	AB	AB
2_49981	0	0	AB	AB	AB	AB
2_50196	0	0	AB	AB	AB	AB
2_50236	0	0	AB	AB	AB	AB
2_50307	0	0	AB	AB	AB	AB
2_50360	0	0	AB	AB	--	AB
2_50364	0	0	AB	AB	AB	AB
2_50463	0	0	AB	AB	AB	AB
2_50499	0	0	BB	BB	BB	BB
2_50543	0	0	BB	BB	BB	BB
2_50560	0	0	AB	--	--	--
2_50732	0	0	AB	AB	--	AB
2_50882	0	0	AB	AB	AB	AB
2_50908	0	0	AB	AB	AB	AB
2_50982	0	0	AB	AB	--	--
2_50985	0	0	--	AB	AB	AB
2_51074	0	0	AB	AB	AB	AB
2_51262	0	0	AB	AB	AB	AB
2_51637	0	0	AB	AB	AB	AB
2_51690	0	0	AB	AB	AB	AB
2_51698	0	0	AB	AB	AB	AB
2_52147	0	0	AB	AB	AB	AB
2_52458	0	0	AB	AB	AB	AB
2_52525	0	0	AB	AB	AB	AB
2_52588	0	0	AB	AB	AB	AB
2_52623	0	0	--	AB	AB	AB
2_52628	0	0	AB	AB	AB	AB
2_52749	0	0	AB	AB	AB	AB
2_52823	0	0	AB	AB	AB	--
2_52901	0	0	AB	AB	AB	AB
2_53006	0	0	AB	AB	AB	AB
2_53042	0	0	--	AB	AB	AB
2_53126	0	0	AA	AA	AA	AA
2_53256	0	0	AB	--	AB	AB
2_53288	0	0	AB	AB	AB	--
2_53306	0	0	AA	--	AA	--
2_53361	0	0	AB	AB	AB	AB
2_53371	0	0	AB	AB	AB	AB
2_53404	0	0	AB	AB	AB	AB
2_53438	0	0	AB	AB	AB	AB
2_53660	0	0	AB	AB	AB	AB
2_53815	0	0	AB	AB	AB	--
2_53883	0	0	AB	AB	AB	AB
2_53950	0	0	AB	AB	AB	AB
2_54302	0	0	AB	AB	AB	AB
2_54686	0	0	AB	AB	AB	AB
2_54743	0	0	AB	AB	AB	AB
2_54794	0	0	AA	AA	AA	AA
2_54893	0	0	AB	AB	AB	AB
2_54918	0	0	--	AB	AB	AB
2_55125	0	0	--	AB	AB	AB
2_55223	0	0	AB	AB	AB	AB
2_55239	0	0	AB	AB	AB	AB
2_55279	0	0	AB	AB	AB	--
2_55532	0	0	AB	AB	AB	AB
2_55586	0	0	AB	--	--	--
2_55607	0	0	AB	AB	AB	AB
2_26451	contig_476	53671	--	AB	AB	AB
2_34261	contig_531	2231	AB	AB	AB	AB
2_39084	contig_566	20992	AB	AB	AB	AB
2_55126	Vu01(old4)	457467	AB	AB	AB	AB
2_16623	Vu01(old4)	528696	AB	AB	AB	AB
2_16624	Vu01(old4)	529778	AB	AB	AB	AB
1_0052	Vu01(old4)	532169	AB	AB	AB	AB
2_19545	Vu01(old4)	532675	AB	AB	AB	AB
2_34702	Vu01(old4)	533987	AB	AB	AB	AB
2_34703	Vu01(old4)	534402	AB	AB	AB	AB
2_31763	Vu01(old4)	535886	AB	AB	AB	AB
2_52089	Vu01(old4)	582850	AB	AB	AB	AB
2_10342	Vu01(old4)	585519	AB	AB	AB	AB
2_10341	Vu01(old4)	587276	AB	AB	AB	AB
2_53971	Vu01(old4)	600333	AB	AB	AB	AB
2_33997	Vu01(old4)	633858	AB	AB	AB	AB
2_29974	Vu01(old4)	638910	AB	AB	AB	AB
2_29788	Vu01(old4)	640804	AB	AB	AB	AB
2_23877	Vu01(old4)	645231	AB	AB	AB	AB
2_06814	Vu01(old4)	649381	AB	AB	AB	AB
2_27247	Vu01(old4)	649902	AB	AB	AB	AB
2_47829	Vu01(old4)	651508	AB	AB	AB	AB
2_18842	Vu01(old4)	660293	AB	AB	AB	AB
2_12557	Vu01(old4)	674829	AB	AB	AB	AB
2_46478	Vu01(old4)	682429	AB	AB	AB	AB
2_15687	Vu01(old4)	686295	AB	AB	AB	AB
2_15686	Vu01(old4)	687005	AB	AB	AB	AB
2_26938	Vu01(old4)	698250	AB	AB	AB	AB
2_26939	Vu01(old4)	703322	AB	AB	AB	AB
2_07404	Vu01(old4)	726992	AB	AB	AB	AB
2_05939	Vu01(old4)	743397	AB	AB	AB	AB
2_28672	Vu01(old4)	747204	AB	AB	AB	AB
1_0054	Vu01(old4)	747908	AB	AB	AB	AB
2_10941	Vu01(old4)	747908	AB	AB	AB	AB
2_53453	Vu01(old4)	756741	AB	AB	AB	AB
2_03904	Vu01(old4)	759342	AB	AB	AB	AB
2_03903	Vu01(old4)	760013	AB	AB	AB	AB
2_19281	Vu01(old4)	776267	AB	AB	AB	AB
2_15094	Vu01(old4)	843962	AB	AB	AB	AB
2_55330	Vu01(old4)	853075	AB	AB	AB	AB
2_23727	Vu01(old4)	885161	AB	AB	AB	AB
2_23726	Vu01(old4)	885456	AB	AB	AB	AB
2_15984	Vu01(old4)	890439	AB	AB	AB	AB
2_15985	Vu01(old4)	890841	AB	AB	AB	AB
2_19475	Vu01(old4)	929401	AB	AB	AB	AB
2_30940	Vu01(old4)	930042	AB	AB	AB	AB
2_11058	Vu01(old4)	935850	AB	AB	AB	AB
2_11059	Vu01(old4)	936527	AB	AB	AB	AB
2_20998	Vu01(old4)	942705	AB	AB	AB	AB
1_0364	Vu01(old4)	967616	AB	AB	AB	AB
2_18717	Vu01(old4)	967616	AB	AB	AB	AB
2_30746	Vu01(old4)	967900	AB	AB	AB	AB
2_51363	Vu01(old4)	975368	AB	AB	AB	AB
2_44582	Vu01(old4)	1621847	AB	AB	AB	AB
2_31931	Vu01(old4)	1804469	AB	AB	AB	AB
2_49742	Vu01(old4)	1822853	AB	AB	AB	AB
2_28309	Vu01(old4)	1827043	AB	AB	AB	AB
2_49504	Vu01(old4)	1830298	AB	AB	AB	AB
2_09917	Vu01(old4)	1851781	AB	AB	AB	AB
2_09916	Vu01(old4)	1852254	AB	AB	AB	AB
2_31541	Vu01(old4)	1874187	AB	AB	AB	AB
2_22260	Vu01(old4)	1888560	AB	AB	AB	AB
2_22259	Vu01(old4)	1889721	AB	AB	AB	AB
2_47993	Vu01(old4)	1981902	--	--	--	AB
2_38028	Vu01(old4)	2025731	--	--	--	--
2_49900	Vu01(old4)	2056510	AB	AB	AB	AB
2_54438	Vu01(old4)	2068887	AB	AB	AB	AB
2_38970	Vu01(old4)	2069389	AB	AB	AB	AB
2_30065	Vu01(old4)	2079089	AB	AB	AB	AB
2_30066	Vu01(old4)	2079603	AB	AB	AB	AB
2_30067	Vu01(old4)	2080872	AB	AB	AB	AB
2_05338	Vu01(old4)	2149809	AB	AB	AB	AB
2_14990	Vu01(old4)	2156737	AB	AB	AB	AB
2_14992	Vu01(old4)	2157815	AB	AB	AB	AB
2_29605	Vu01(old4)	2542990	AB	AB	AB	AB
2_29606	Vu01(old4)	2543368	AB	AB	AB	AB
2_13991	Vu01(old4)	2545111	AB	AB	AB	AB
2_04232	Vu01(old4)	2549275	AB	AB	AB	AB
2_04233	Vu01(old4)	2553608	AB	AB	AB	AB
2_19683	Vu01(old4)	2573295	AB	AB	AB	AB
2_23211	Vu01(old4)	2577892	AB	AB	AB	AB
2_23210	Vu01(old4)	2579688	AB	AB	AB	AB
2_28811	Vu01(old4)	2585455	AB	AB	AB	AB
2_28812	Vu01(old4)	2585914	AB	AB	AB	AB
2_01275	Vu01(old4)	2589737	AB	AB	AB	AB
2_01276	Vu01(old4)	2590020	AB	AB	AB	AB
2_53093	Vu01(old4)	2590208	AB	AB	AB	AB
2_14637	Vu01(old4)	2593191	AB	AB	AB	AB
2_14636	Vu01(old4)	2593580	AB	AB	AB	AB
2_01724	Vu01(old4)	2621551	AB	AB	AB	AB
2_01725	Vu01(old4)	2623357	AB	AB	AB	AB
2_01723	Vu01(old4)	2626900	AB	AB	AB	AB
2_25201	Vu01(old4)	2627168	AB	AB	AB	AB
2_50535	Vu01(old4)	2632675	AB	AB	AB	AB
2_25199	Vu01(old4)	2633266	AB	AB	AB	AB
2_25200	Vu01(old4)	2633747	AB	AB	AB	AB
2_10725	Vu01(old4)	2654734	AB	AB	AB	AB
2_28605	Vu01(old4)	2655048	AB	AB	AB	AB
2_38595	Vu01(old4)	2692575	AB	AB	AB	AB
2_38594	Vu01(old4)	2693416	AB	AB	AB	AB
2_30402	Vu01(old4)	2705447	AB	AB	AB	AB
2_17017	Vu01(old4)	2706185	AB	AB	AB	AB
2_29771	Vu01(old4)	2709964	AB	AB	AB	AB
2_29770	Vu01(old4)	2710556	AB	AB	AB	AB
2_19300	Vu01(old4)	2721146	AB	AB	AB	AB
2_19299	Vu01(old4)	2721508	AB	AB	AB	AB
2_22371	Vu01(old4)	2743996	AB	AB	AB	AB
2_22372	Vu01(old4)	2744590	AB	AB	AB	AB
2_14067	Vu01(old4)	2745694	AB	AB	AB	AB
2_23270	Vu01(old4)	2758346	AB	AB	AB	AB
2_23269	Vu01(old4)	2758718	AB	AB	AB	AB
2_41598	Vu01(old4)	2763567	AB	AB	AB	AB
2_38919	Vu01(old4)	2781974	AB	AB	AB	AB
2_42833	Vu01(old4)	2792523	AB	AB	AB	AB
2_43947	Vu01(old4)	2799669	AB	AB	AB	AB
2_21657	Vu01(old4)	2803852	AB	AB	AB	AB
2_21656	Vu01(old4)	2804366	AB	AB	AB	AB
2_45668	Vu01(old4)	2913723	BB	BB	BB	BB
2_29712	Vu01(old4)	2932518	AB	AB	AB	AB
2_54619	Vu01(old4)	2986922	AB	AB	AB	AB
1_0397	Vu01(old4)	2998855	AB	AB	AB	AB
2_48294	Vu01(old4)	2998855	AB	AB	AB	AB
2_53014	Vu01(old4)	3014658	AB	AB	AB	AB
2_00854	Vu01(old4)	3017780	AB	AB	AB	AB
2_00853	Vu01(old4)	3018461	AB	AB	AB	AB
2_14633	Vu01(old4)	3022892	AB	AB	AB	AB
2_47368	Vu01(old4)	3032331	AB	AB	AB	AB
2_20802	Vu01(old4)	3035563	AB	AB	AB	AB
2_20801	Vu01(old4)	3035942	AB	AB	AB	AB
2_09654	Vu01(old4)	3055311	AB	AB	AB	AB
2_53295	Vu01(old4)	3118139	AB	AB	AB	AB
2_52976	Vu01(old4)	3125676	AB	AB	AB	AB
2_44347	Vu01(old4)	3129352	AB	--	AB	AB
2_23706	Vu01(old4)	3131281	AB	AB	AB	AB
2_23707	Vu01(old4)	3132251	AB	AB	AB	AB
2_27189	Vu01(old4)	3145370	AB	AB	AB	AB
2_01267	Vu01(old4)	3163999	AB	AB	AB	AB
2_50498	Vu01(old4)	3204214	AB	AB	AB	AB
2_11202	Vu01(old4)	3208100	AB	AB	AB	AB
2_11205	Vu01(old4)	3216840	AB	AB	AB	AB
2_11204	Vu01(old4)	3218978	AB	AB	AB	AB
2_11203	Vu01(old4)	3220141	AB	AB	AB	AB
2_54271	Vu01(old4)	3237407	AB	AB	AB	AB
2_16819	Vu01(old4)	3240775	AB	AB	AB	AB
2_16818	Vu01(old4)	3241852	AB	AB	AB	AB
2_07796	Vu01(old4)	3251657	AB	AB	AB	AB
2_27626	Vu01(old4)	3252408	AB	AB	AB	AB
2_49167	Vu01(old4)	3290491	--	--	--	--
2_55488	Vu01(old4)	3297212	AB	AB	AB	AB
2_33374	Vu01(old4)	3305548	AB	AB	AB	AB
2_19569	Vu01(old4)	3305974	AB	AB	AB	AB
1_0314	Vu01(old4)	3319422	AB	AB	AB	AB
2_02577	Vu01(old4)	3355870	AB	AB	AB	AB
2_14329	Vu01(old4)	3396929	AB	AB	AB	AB
2_03799	Vu01(old4)	3465435	AB	AB	AB	AB
2_00218	Vu01(old4)	3526570	AB	AB	AB	AB
2_40201	Vu01(old4)	3534583	AB	AB	AB	AB
2_53647	Vu01(old4)	3548419	--	--	--	--
2_41024	Vu01(old4)	3550075	AB	AB	AB	--
2_10396	Vu01(old4)	3555791	AB	AB	AB	AB
2_10395	Vu01(old4)	3556120	--	--	--	--
2_38421	Vu01(old4)	3607836	BB	BB	BB	BB
2_21017	Vu01(old4)	3642059	AB	AB	AB	AB
2_21016	Vu01(old4)	3642673	AB	AB	AB	AB
2_53074	Vu01(old4)	3648359	AB	AB	AB	AB
2_32648	Vu01(old4)	3665671	AB	AB	AB	AB
2_05278	Vu01(old4)	3666126	AB	AB	AB	AB
2_10969	Vu01(old4)	3672004	AB	AB	AB	AB
2_10970	Vu01(old4)	3672287	AB	AB	AB	AB
2_49074	Vu01(old4)	3694503	AA	AA	AA	AA
2_38586	Vu01(old4)	3709315	AB	AB	AB	AB
2_18875	Vu01(old4)	3713506	AB	AB	AB	AB
2_32211	Vu01(old4)	3713665	AB	AB	AB	AB
2_12302	Vu01(old4)	3724152	AB	AB	AB	AB
2_50341	Vu01(old4)	3732158	--	--	--	--
2_07252	Vu01(old4)	3764988	AB	AB	AB	AB
2_07253	Vu01(old4)	3765336	AB	AB	AB	AB
2_09081	Vu01(old4)	3778281	AB	AB	AB	AB
2_09080	Vu01(old4)	3779931	AB	AB	AB	AB
2_43296	Vu01(old4)	3789223	AB	AB	AB	AB
2_53545	Vu01(old4)	3792584	AB	AB	AB	AB
2_50771	Vu01(old4)	3848223	AB	AB	AB	AB
2_08036	Vu01(old4)	3849372	AB	AB	AB	AB
2_11378	Vu01(old4)	3858158	--	--	AB	AB
2_48513	Vu01(old4)	3868412	AB	AB	AB	AB
2_39085	Vu01(old4)	3879260	--	--	--	AB
2_19288	Vu01(old4)	3888584	AB	AB	AB	AB
2_19287	Vu01(old4)	3888852	AB	AB	AB	AB
2_25939	Vu01(old4)	3898373	AB	AB	AB	AB
2_25938	Vu01(old4)	3899232	AB	AB	AB	AB
2_14286	Vu01(old4)	3901706	AB	AB	AB	AB
2_49943	Vu01(old4)	3940226	AB	AB	AB	AB
2_09278	Vu01(old4)	3949694	AB	AB	AB	AB
2_48442	Vu01(old4)	3952386	AB	AB	AB	AB
2_12168	Vu01(old4)	3970294	AB	AB	AB	AB
2_00103	Vu01(old4)	3985815	AB	AB	AB	AB
2_00104	Vu01(old4)	3990629	AB	AB	AB	AB
2_45726	Vu01(old4)	3994685	AB	AB	AB	AB
2_36528	Vu01(old4)	4031568	AB	AB	AB	AB
2_16948	Vu01(old4)	4070484	AB	AB	AB	AB
2_49267	Vu01(old4)	4108180	BB	BB	BB	BB
2_35147	Vu01(old4)	4277345	AB	--	AB	AB
2_25594	Vu01(old4)	4453420	AB	AB	AB	AB
2_04259	Vu01(old4)	4461838	AB	AB	AB	AB
2_29314	Vu01(old4)	4474660	AB	AB	AB	AB
2_48020	Vu01(old4)	5015213	--	--	--	--
2_30548	Vu01(old4)	5280109	AB	AB	AB	AB
2_48303	Vu01(old4)	5376366	AB	AB	AB	AB
2_15976	Vu01(old4)	5681560	AB	AB	AB	AB
2_38376	Vu01(old4)	6132729	AB	AB	AB	AB
2_32891	Vu01(old4)	6244956	AB	AB	AB	AB
2_25970	Vu01(old4)	6640374	AB	AB	AB	AB
2_44199	Vu01(old4)	6663744	AB	AB	AB	AB
2_43100	Vu01(old4)	6716282	AB	AB	AB	AB
2_03341	Vu01(old4)	6761905	AB	AB	AB	AB
2_34360	Vu01(old4)	6954020	AB	AB	AB	AB
2_50508	Vu01(old4)	7166144	AB	AB	AB	AB
2_45818	Vu01(old4)	7534125	AB	--	AB	AB
2_54974	Vu01(old4)	7650234	AB	AB	AB	AB
2_28600	Vu01(old4)	7801618	AB	AB	AB	AB
2_44820	Vu01(old4)	7893983	--	--	--	--
2_03787	Vu01(old4)	7904920	AB	AB	AB	AB
2_52364	Vu01(old4)	7915891	AB	AB	AB	AB
2_42921	Vu01(old4)	7919713	AB	AB	AB	AB
2_44455	Vu01(old4)	7925658	AB	AB	AB	AB
2_50669	Vu01(old4)	7927798	--	AB	--	AB
2_40383	Vu01(old4)	7927844	AB	--	AB	--
2_50501	Vu01(old4)	7953254	AB	AB	AB	AB
2_45042	Vu01(old4)	7979536	AB	AB	AB	AB
2_41966	Vu01(old4)	7989492	AB	--	AB	AB
2_39922	Vu01(old4)	7996362	AB	--	AB	AB
2_44777	Vu01(old4)	8031201	AB	AB	AB	AB
2_21097	Vu01(old4)	8037014	AB	AB	AB	AB
2_48576	Vu01(old4)	8052999	AB	AB	AB	AB
2_51286	Vu01(old4)	8127507	AB	AB	AB	AB
2_41616	Vu01(old4)	8147393	AB	AB	AB	AB
2_44303	Vu01(old4)	8148392	AB	AB	AB	AB
2_45185	Vu01(old4)	8179719	AB	AB	AB	AB
2_45404	Vu01(old4)	8183377	AB	AB	AB	AB
2_41327	Vu01(old4)	8244708	AB	AB	AB	AB
2_53723	Vu01(old4)	8246046	AB	AB	AB	AB
2_11573	Vu01(old4)	8265497	AB	AB	AB	AB
2_41744	Vu01(old4)	8282139	AB	AB	AB	AB
2_41428	Vu01(old4)	8289642	AB	AB	AB	AB
2_52889	Vu01(old4)	8319240	AB	AB	AB	AB
2_53542	Vu01(old4)	8328055	AB	AB	AB	AB
2_52656	Vu01(old4)	8331330	AB	AB	AB	AB
2_52380	Vu01(old4)	8343307	AB	AB	AB	AB
2_37994	Vu01(old4)	8359649	AB	AB	AB	AB
2_37993	Vu01(old4)	8364084	AB	AB	AB	AB
2_31644	Vu01(old4)	8381748	AB	AB	AB	AB
2_11239	Vu01(old4)	8384493	AB	AB	AB	AB
2_11240	Vu01(old4)	8384868	AB	AB	AB	AB
2_47119	Vu01(old4)	8385801	AB	--	AB	AB
2_51280	Vu01(old4)	8386602	AB	AB	AB	AB
2_39584	Vu01(old4)	8394090	AB	AB	AB	AB
2_33846	Vu01(old4)	8396822	AB	AB	AB	AB
2_40364	Vu01(old4)	8414776	AB	AB	AB	AB
2_44999	Vu01(old4)	8435371	AB	AB	AB	AB
2_45256	Vu01(old4)	8439586	--	--	AB	--
2_39149	Vu01(old4)	8441588	AB	AB	AB	AB
2_39298	Vu01(old4)	8446815	AB	AB	AB	AB
2_48168	Vu01(old4)	8454897	AB	--	AB	AB
2_44895	Vu01(old4)	8469772	AB	AB	AB	AB
2_42561	Vu01(old4)	8477955	AB	AB	AB	AB
2_39232	Vu01(old4)	8480981	--	AA	--	AA
2_29619	Vu01(old4)	8490458	AB	AB	AB	AB
2_44912	Vu01(old4)	8506101	AB	AB	AB	AB
2_45091	Vu01(old4)	8542346	AB	AB	AB	AB
2_52178	Vu01(old4)	8572508	AB	AB	AB	AB
2_30200	Vu01(old4)	8577159	AB	AB	AB	AB
2_13902	Vu01(old4)	8595924	AB	AB	AB	AB
2_39139	Vu01(old4)	8608225	AB	AB	AB	AB
2_40426	Vu01(old4)	8618022	AB	AB	AB	AB
2_48996	Vu01(old4)	8675276	AB	AB	AB	AB
2_41629	Vu01(old4)	8695047	AB	AB	AB	AB
2_05521	Vu01(old4)	8707617	AB	AB	AB	AB
2_05522	Vu01(old4)	8707975	AB	AB	AB	AB
2_43101	Vu01(old4)	8713626	AB	AB	AB	AB
2_37549	Vu01(old4)	8721804	AB	AB	AB	AB
2_43220	Vu01(old4)	8748525	--	--	AB	--
2_53674	Vu01(old4)	8755036	AB	AB	AB	AB
2_43086	Vu01(old4)	8770794	AB	AB	AB	AB
2_38165	Vu01(old4)	8776686	AB	AB	AB	AB
2_49471	Vu01(old4)	8806752	AB	AB	--	AB
2_33566	Vu01(old4)	8830745	AB	AB	AB	AB
2_22698	Vu01(old4)	8832334	AB	AB	AB	AB
2_49503	Vu01(old4)	8834481	AB	AB	AB	AB
2_30396	Vu01(old4)	8840084	AB	AB	AB	AB
2_52451	Vu01(old4)	8841407	AB	AB	AB	AB
2_11206	Vu01(old4)	8860672	AB	AB	AB	AB
2_28778	Vu01(old4)	8861827	AB	AB	AB	AB
2_40138	Vu01(old4)	8876898	AB	AB	AB	AB
2_42677	Vu01(old4)	8945705	AB	AB	AB	AB
2_48672	Vu01(old4)	8950217	AB	AB	AB	AB
2_48526	Vu01(old4)	8951966	AB	AB	AB	AB
2_52075	Vu01(old4)	9017157	--	--	--	--
2_47308	Vu01(old4)	9027518	AB	AB	AB	AB
2_47301	Vu01(old4)	9038638	AB	AB	AB	AB
2_44823	Vu01(old4)	9086473	AB	AB	AB	AB
2_48642	Vu01(old4)	9123333	AB	AB	AB	AB
2_48361	Vu01(old4)	9135861	AB	AB	AB	AB
2_48397	Vu01(old4)	9148738	AB	--	AB	--
2_47460	Vu01(old4)	9152465	AB	AB	AB	AB
2_42696	Vu01(old4)	9164694	AB	AB	AB	AB
2_43414	Vu01(old4)	9168817	AB	AB	AB	AB
2_52932	Vu01(old4)	9171274	AB	AB	AB	AB
2_44848	Vu01(old4)	9201672	--	--	--	--
2_54546	Vu01(old4)	9203562	AB	AB	AB	AB
2_43298	Vu01(old4)	9208449	AB	AB	AB	AB
2_52765	Vu01(old4)	9248784	AB	AB	AB	AB
2_42098	Vu01(old4)	9251812	AB	AB	AB	AB
2_50869	Vu01(old4)	9270776	AB	AB	AB	AB
2_49221	Vu01(old4)	9287997	AB	AB	AB	AB
2_45165	Vu01(old4)	9292650	AB	AB	AB	AB
2_53174	Vu01(old4)	9303780	AB	--	--	AB
2_43826	Vu01(old4)	9304736	AB	AB	AB	AB
2_37655	Vu01(old4)	9315883	AB	AB	AB	AB
2_37656	Vu01(old4)	9318320	AB	AB	AB	AB
2_48979	Vu01(old4)	9334833	--	--	--	--
2_46533	Vu01(old4)	9341540	AB	AB	AB	AB
2_02364	Vu01(old4)	9354079	AB	AB	AB	AB
2_02365	Vu01(old4)	9356852	AB	AB	AB	AB
2_51845	Vu01(old4)	9361353	AB	AB	AB	AB
2_39728	Vu01(old4)	9369370	AB	AB	AB	AB
2_45594	Vu01(old4)	9375532	AB	AB	AB	AB
2_48815	Vu01(old4)	9390060	AB	AB	AB	AB
2_43383	Vu01(old4)	9392212	AB	AB	AB	AB
2_41788	Vu01(old4)	9426403	AB	AB	AB	AB
2_43500	Vu01(old4)	9445119	AB	AB	AB	AB
2_31764	Vu01(old4)	9447422	AB	AB	AB	AB
2_31765	Vu01(old4)	9449814	AB	AB	AB	AB
2_42013	Vu01(old4)	9455387	AB	AB	AB	AB
2_52555	Vu01(old4)	9458632	AB	AB	AB	AB
2_49456	Vu01(old4)	9466116	AB	AB	AB	AB
2_38415	Vu01(old4)	9499522	AB	--	AB	AB
2_38414	Vu01(old4)	9505530	AB	AB	AB	AB
2_48342	Vu01(old4)	9515642	AB	AB	--	AB
2_43299	Vu01(old4)	9518508	AB	AB	AB	AB
2_38979	Vu01(old4)	9529429	AB	--	AB	AB
2_47608	Vu01(old4)	9545003	AB	AB	AB	AB
2_51555	Vu01(old4)	9582041	AB	AB	AB	AB
2_50951	Vu01(old4)	9609702	AB	AB	AB	AB
2_51536	Vu01(old4)	9612524	AB	AB	AB	AB
2_48645	Vu01(old4)	9624390	AB	AB	AB	AB
2_55184	Vu01(old4)	9629965	AB	AB	AB	AB
2_43460	Vu01(old4)	9650685	AB	AB	AB	AB
2_54738	Vu01(old4)	9685899	AB	AB	AB	AB
2_54879	Vu01(old4)	9696462	AB	AB	AB	AB
2_53521	Vu01(old4)	9713360	AB	AB	AB	AB
2_48165	Vu01(old4)	9718982	AB	AB	AB	AB
2_53287	Vu01(old4)	9726680	AB	AB	AB	AB
2_49753	Vu01(old4)	9751325	AB	AB	AB	AB
2_49463	Vu01(old4)	9779018	AB	AB	AB	AB
2_32460	Vu01(old4)	9805802	AB	AB	AB	AB
2_47433	Vu01(old4)	9893352	AB	AB	AB	AB
2_42857	Vu01(old4)	9896444	AB	--	AB	AB
2_45650	Vu01(old4)	9897993	AB	AB	AB	AB
2_25882	Vu01(old4)	9948670	AB	AB	AB	AB
2_47277	Vu01(old4)	9970173	AB	AB	AB	AB
2_43803	Vu01(old4)	9976215	AB	AB	AB	AB
2_24407	Vu01(old4)	9984626	AB	AB	AB	AB
2_42157	Vu01(old4)	10032271	AB	AB	AB	AB
2_41709	Vu01(old4)	10035349	AB	AB	AB	AB
2_54987	Vu01(old4)	10093895	AB	AB	AB	AB
2_39524	Vu01(old4)	10155264	AB	AB	AB	AB
2_00841	Vu01(old4)	10172727	AB	AB	AB	AB
2_29642	Vu01(old4)	10220605	AB	AB	AB	AB
2_29641	Vu01(old4)	10221439	AB	AB	AB	AB
2_53589	Vu01(old4)	10235637	AB	AB	AB	AB
2_07469	Vu01(old4)	10237303	AB	AB	AB	AB
2_07468	Vu01(old4)	10237722	AB	AB	AB	AB
2_03707	Vu01(old4)	10245278	AB	AB	AB	AB
2_46042	Vu01(old4)	10279833	AB	AB	AB	AB
2_28076	Vu01(old4)	10281083	AB	AB	AB	AB
2_06726	Vu01(old4)	10286052	AB	AB	AB	AB
2_27475	Vu01(old4)	10287808	AB	AB	AB	AB
2_07463	Vu01(old4)	10290630	AB	AB	AB	AB
2_09557	Vu01(old4)	10299079	AB	AB	AB	AB
2_09558	Vu01(old4)	10299614	AB	AB	AB	AB
2_52317	Vu01(old4)	10305635	AB	AB	AB	AB
2_44137	Vu01(old4)	10316187	AB	AB	AB	AB
2_42392	Vu01(old4)	10322552	AB	AB	AB	AB
2_48030	Vu01(old4)	10340327	AB	AB	AB	AB
2_39507	Vu01(old4)	10351621	AB	AB	AB	AB
2_51217	Vu01(old4)	10355462	AB	AB	AB	AB
2_51097	Vu01(old4)	10357573	AB	AB	AB	AB
2_39818	Vu01(old4)	10371876	AB	AB	AB	AB
2_13937	Vu01(old4)	10372752	AB	AB	AB	AB
2_55341	Vu01(old4)	10374235	AB	AB	AB	AB
2_53953	Vu01(old4)	10383854	AB	AB	AB	AB
2_50637	Vu01(old4)	10387716	AB	AB	AB	AB
2_43874	Vu01(old4)	10389806	AB	AB	AB	AB
2_46444	Vu01(old4)	10399889	AB	AB	AB	AB
2_39768	Vu01(old4)	10406957	AB	AB	AB	AB
2_39998	Vu01(old4)	10427002	AB	AB	AB	AB
2_29571	Vu01(old4)	10438745	AB	AB	AB	AB
2_51189	Vu01(old4)	10441887	AB	AB	AB	AB
2_53567	Vu01(old4)	10445576	AB	AB	AB	AB
2_48841	Vu01(old4)	10490956	AB	AB	AB	AB
2_53584	Vu01(old4)	10505043	AB	AB	AB	AB
2_46454	Vu01(old4)	10507024	AB	AB	AB	AB
2_44183	Vu01(old4)	10533642	AB	AB	AB	AB
2_31154	Vu01(old4)	10539475	AB	AB	AB	AB
2_44059	Vu01(old4)	10568401	AB	AB	AB	AB
2_47582	Vu01(old4)	10576165	AB	AB	AB	AB
2_47855	Vu01(old4)	10579126	--	AB	--	--
2_42939	Vu01(old4)	10587797	AB	AB	AB	AB
2_30054	Vu01(old4)	10591084	AB	AB	AB	AB
2_41036	Vu01(old4)	10623314	AB	AB	AB	AB
2_46367	Vu01(old4)	10630186	AB	AB	AB	AB
2_45293	Vu01(old4)	10632464	AB	AB	AB	AB
2_38813	Vu01(old4)	10637896	AB	AB	AB	AB
2_38834	Vu01(old4)	10666370	AB	AB	AB	AB
2_10692	Vu01(old4)	10773528	AB	AB	AB	AB
2_28588	Vu01(old4)	10774180	AB	AB	AB	AB
2_37939	Vu01(old4)	10795047	AB	AB	AB	AB
2_42773	Vu01(old4)	10797569	AB	AB	AB	AB
2_46117	Vu01(old4)	10803800	AB	AB	AB	AB
2_39430	Vu01(old4)	10814660	AB	AB	AB	AB
2_16393	Vu01(old4)	10823647	AB	AB	AB	AB
2_16394	Vu01(old4)	10824422	AB	AB	AB	AB
2_50676	Vu01(old4)	10830679	AB	AB	AB	AB
2_07399	Vu01(old4)	10842675	AB	AB	AB	AB
2_07398	Vu01(old4)	10843198	AB	AB	AB	AB
2_40907	Vu01(old4)	10855215	AB	AB	AB	AB
2_42456	Vu01(old4)	10875563	AB	AB	AB	AB
2_44818	Vu01(old4)	10946261	AB	AB	AB	AB
2_51355	Vu01(old4)	10972428	AB	AB	AB	AB
2_25108	Vu01(old4)	10986562	AB	AB	AB	AB
2_52309	Vu01(old4)	10998345	AB	AB	AB	AB
2_32823	Vu01(old4)	11006581	AB	AB	AB	AB
2_28339	Vu01(old4)	11011794	AB	AB	AB	AB
2_10013	Vu01(old4)	11012672	AB	AB	AB	AB
2_41644	Vu01(old4)	11024022	AB	AB	AB	AB
2_05209	Vu01(old4)	11038697	AB	AB	AB	AB
2_05208	Vu01(old4)	11039697	AB	AB	AB	AB
2_47060	Vu01(old4)	11098645	AB	--	AB	--
2_40025	Vu01(old4)	11135100	AB	AB	AB	AB
2_52840	Vu01(old4)	11167321	AB	--	AB	--
2_52698	Vu01(old4)	11176591	AB	AB	AB	AB
2_43341	Vu01(old4)	11183168	--	--	AB	AB
2_05660	Vu01(old4)	11189938	AB	AB	AB	AB
2_05659	Vu01(old4)	11191754	AB	AB	AB	AB
2_42446	Vu01(old4)	11214057	AB	AB	AB	AB
2_03439	Vu01(old4)	11228790	AB	AB	AB	AB
2_03438	Vu01(old4)	11229705	AB	AB	AB	AB
2_01466	Vu01(old4)	11269826	AB	AB	AB	AB
2_01467	Vu01(old4)	11270219	AB	AB	AB	AB
2_08502	Vu01(old4)	11309984	AB	AB	AB	AB
2_08501	Vu01(old4)	11310635	AB	AB	AB	AB
2_54471	Vu01(old4)	11335818	AB	AB	AB	AB
2_37777	Vu01(old4)	11343102	AB	AB	AB	AB
2_24820	Vu01(old4)	11346273	AB	AB	AB	AB
2_43230	Vu01(old4)	11360509	AB	AB	AB	AB
2_40552	Vu01(old4)	11371710	AB	AB	AB	AB
2_28197	Vu01(old4)	11378442	AB	AB	AB	AB
2_32807	Vu01(old4)	11378640	AB	AB	AB	AB
2_44856	Vu01(old4)	11395297	AB	AB	AB	AB
2_53491	Vu01(old4)	11398974	AB	AB	AB	AB
2_47516	Vu01(old4)	11400725	AB	AB	AB	AB
2_09276	Vu01(old4)	11434796	AB	AB	AB	AB
2_24471	Vu01(old4)	11436174	AB	AB	AB	AB
2_43900	Vu01(old4)	11481440	AB	AB	AB	AB
2_45865	Vu01(old4)	11493588	AB	AB	AB	AB
2_27101	Vu01(old4)	11520764	AB	AB	AB	AB
2_50591	Vu01(old4)	11523376	AB	AB	AB	AB
2_46048	Vu01(old4)	11552570	AB	AB	AB	AB
2_39091	Vu01(old4)	11592385	AB	AB	AB	AB
2_41075	Vu01(old4)	11609628	AB	AB	AB	AB
2_55483	Vu01(old4)	11615423	AB	AB	AB	AB
2_47545	Vu01(old4)	11618601	AB	AB	AB	AB
2_47292	Vu01(old4)	11626864	AB	AB	AB	AB
2_46263	Vu01(old4)	11655599	AB	AB	AB	AB
2_53163	Vu01(old4)	11661036	AB	AB	AB	AB
2_54984	Vu01(old4)	11693913	AB	AB	AB	AB
2_38797	Vu01(old4)	11706102	AB	AB	AB	AB
2_38798	Vu01(old4)	11715953	AB	AB	AB	AB
2_17844	Vu01(old4)	11721291	AB	AB	AB	AB
2_17843	Vu01(old4)	11722279	AB	AB	AB	AB
2_54978	Vu01(old4)	11731158	AB	AB	AB	AB
2_54300	Vu01(old4)	11739630	AB	AB	AB	AB
2_45177	Vu01(old4)	11745692	AB	AB	AB	AB
2_30714	Vu01(old4)	11752743	AB	AB	AB	AB
2_48478	Vu01(old4)	11772744	AB	AB	AB	AB
2_39120	Vu01(old4)	11797067	AB	AB	AB	AB
2_55180	Vu01(old4)	11800364	AB	AB	AB	AB
2_26415	Vu01(old4)	11925966	AB	AB	AB	AB
2_54593	Vu01(old4)	12032440	AB	AB	AB	AB
2_38978	Vu01(old4)	12064552	AB	AB	AB	AB
2_14268	Vu01(old4)	12113399	AB	AB	AB	AB
2_14267	Vu01(old4)	12114140	AB	AB	AB	AB
2_44817	Vu01(old4)	12130373	AB	--	AB	AB
2_45297	Vu01(old4)	12147069	AB	AB	AB	AB
2_54573	Vu01(old4)	12148535	AB	AB	AB	AB
2_43145	Vu01(old4)	12154668	AB	AB	AB	AB
2_39666	Vu01(old4)	12166976	AB	AB	AB	AB
2_02994	Vu01(old4)	12202958	AB	AB	AB	AB
2_02995	Vu01(old4)	12204623	AB	AB	AB	AB
2_40459	Vu01(old4)	12217120	AB	AB	AB	AB
2_53043	Vu01(old4)	12228956	AB	AB	AB	AB
2_17283	Vu01(old4)	12244858	--	--	AB	--
2_44920	Vu01(old4)	12249451	AB	AB	AB	AB
2_44952	Vu01(old4)	12253958	AB	AB	AB	AB
2_45605	Vu01(old4)	12267641	AB	AB	AB	AB
2_47016	Vu01(old4)	12280069	AB	AB	AB	AB
2_47400	Vu01(old4)	12281229	AB	AB	AB	AB
2_48423	Vu01(old4)	12283603	AB	AB	AB	AB
2_44378	Vu01(old4)	12332009	AB	AB	AB	AB
2_17396	Vu01(old4)	12338298	AB	AB	AB	AB
2_30471	Vu01(old4)	12339519	AB	AB	AB	AB
2_43059	Vu01(old4)	12386256	AB	AB	AB	AB
2_26424	Vu01(old4)	12393354	AB	AB	AB	AB
2_23231	Vu01(old4)	12397914	AB	AB	AB	AB
2_23232	Vu01(old4)	12398370	AB	AB	AB	AB
2_40949	Vu01(old4)	12404298	AB	AB	AB	AB
2_45001	Vu01(old4)	12413320	AB	AB	AB	AB
2_14121	Vu01(old4)	12445325	AB	AB	AB	AB
2_14120	Vu01(old4)	12446034	AB	AB	AB	AB
2_43107	Vu01(old4)	12449166	AB	AB	AB	AB
2_41701	Vu01(old4)	12465212	AB	AB	AB	AB
2_32631	Vu01(old4)	12477502	AB	AB	AB	AB
2_43454	Vu01(old4)	12492482	AB	AB	AB	AB
2_38260	Vu01(old4)	12497977	AB	AB	AB	AB
2_26901	Vu01(old4)	12504872	AB	AB	AB	AB
2_33933	Vu01(old4)	12505454	AB	AB	AB	AB
2_40380	Vu01(old4)	12511505	AB	AB	AB	AB
2_49662	Vu01(old4)	12551862	AB	AB	AB	AB
2_17558	Vu01(old4)	12556340	AB	AB	AB	AB
2_17557	Vu01(old4)	12557191	AB	AB	AB	AB
2_38957	Vu01(old4)	12574139	AB	AB	AB	AB
2_41168	Vu01(old4)	12575730	AB	AB	AB	AB
2_43469	Vu01(old4)	12587822	AB	AB	AB	AB
2_51595	Vu01(old4)	12598915	AB	AB	AB	AB
2_26089	Vu01(old4)	12611316	AB	AB	AB	AB
2_26088	Vu01(old4)	12611720	AB	AB	AB	AB
2_09598	Vu01(old4)	12617991	AB	--	AB	AB
2_44454	Vu01(old4)	12627237	AB	AB	AB	AB
2_09597	Vu01(old4)	12627974	AB	AB	AB	AB
2_53263	Vu01(old4)	12639167	AB	AB	AB	AB
2_49626	Vu01(old4)	12659995	AB	AB	AB	AB
2_55332	Vu01(old4)	12662068	AB	AB	AB	AB
2_52539	Vu01(old4)	12663261	AB	AB	AB	AB
2_24016	Vu01(old4)	12666932	AB	AB	AB	AB
2_31943	Vu01(old4)	12667631	AB	AB	AB	AB
2_04160	Vu01(old4)	12679087	AB	AB	AB	AB
2_49634	Vu01(old4)	12745195	AB	AB	AB	AB
2_21288	Vu01(old4)	12772429	AB	AB	AB	AB
2_23449	Vu01(old4)	12778934	AB	AB	AB	AB
2_38769	Vu01(old4)	12857259	AB	AB	AB	AB
2_02759	Vu01(old4)	12886611	AB	AB	AB	AB
2_00170	Vu01(old4)	12901001	AB	AB	AB	AB
2_24511	Vu01(old4)	12902854	AB	AB	AB	AB
2_39919	Vu01(old4)	12924901	AB	AB	AB	AB
2_44242	Vu01(old4)	12942967	AB	AB	AB	AB
2_46699	Vu01(old4)	12945246	AB	AB	AB	AB
2_27024	Vu01(old4)	12972095	AB	AB	AB	AB
2_29819	Vu01(old4)	13020367	AB	AB	AB	AB
2_14672	Vu01(old4)	13020873	AB	AB	AB	AB
2_54229	Vu01(old4)	13026281	AB	AB	AB	AB
2_44096	Vu01(old4)	13057619	AB	AB	AB	AB
2_55052	Vu01(old4)	13061850	AB	AB	AB	AB
2_46920	Vu01(old4)	13068266	AB	AB	AB	AB
2_40528	Vu01(old4)	13137985	AB	AB	AB	AB
2_45708	Vu01(old4)	13144449	AB	AB	AB	AB
2_41935	Vu01(old4)	13155280	AB	AB	AB	AB
2_47137	Vu01(old4)	13167560	AB	AB	AB	AB
2_44501	Vu01(old4)	13172912	AB	AB	AB	AB
2_48500	Vu01(old4)	13195168	AB	AB	AB	AB
2_40148	Vu01(old4)	13250668	AB	AB	AB	AB
2_44241	Vu01(old4)	13270120	AB	AB	AB	AB
2_39925	Vu01(old4)	13284778	AB	AB	AB	AB
2_29987	Vu01(old4)	13340704	AB	AB	AB	AB
2_44271	Vu01(old4)	13378454	--	AB	--	--
2_43430	Vu01(old4)	13402121	AB	AB	AB	AB
2_45802	Vu01(old4)	13418601	AB	AB	AB	AB
2_32932	Vu01(old4)	13447375	AB	AB	AB	AB
2_12205	Vu01(old4)	13447901	AB	AB	AB	AB
2_41679	Vu01(old4)	13505065	AB	AB	AB	AB
2_40108	Vu01(old4)	13512140	AB	AB	AB	AB
2_00830	Vu01(old4)	13516834	AB	AB	AB	AB
2_00829	Vu01(old4)	13518660	AB	AB	AB	AB
2_43045	Vu01(old4)	13522563	AB	AB	AB	AB
2_39864	Vu01(old4)	13543548	AB	AB	AB	AB
2_53190	Vu01(old4)	13572470	AB	AB	AB	AB
2_39201	Vu01(old4)	13605373	AB	AB	AB	AB
2_34709	Vu01(old4)	13656415	AB	AB	AB	AB
2_31787	Vu01(old4)	13656606	AB	AB	AB	AB
2_43576	Vu01(old4)	13664536	AB	AB	AB	AB
2_40500	Vu01(old4)	13688478	AB	AB	AB	AB
2_42993	Vu01(old4)	13690484	AB	AB	AB	AB
2_51300	Vu01(old4)	13716599	AB	AB	AB	AB
2_40046	Vu01(old4)	13718313	AB	AB	AB	AB
2_40895	Vu01(old4)	13729784	AB	AB	AB	AB
2_43482	Vu01(old4)	13732582	AB	AB	AB	AB
2_39314	Vu01(old4)	13741158	AB	AB	AB	AB
2_39177	Vu01(old4)	13759239	AB	AB	AB	AB
2_55287	Vu01(old4)	13775666	AB	AB	AB	AB
2_52736	Vu01(old4)	13785378	AB	AB	AB	AB
2_31574	Vu01(old4)	13807473	AB	AB	AB	AB
2_25265	Vu01(old4)	13810315	AB	AB	AB	AB
2_33737	Vu01(old4)	13810839	AB	AB	AB	AB
2_25266	Vu01(old4)	13811108	AB	AB	AB	AB
2_33465	Vu01(old4)	13812864	AB	AB	AB	AB
2_01856	Vu01(old4)	13814393	AB	--	AB	--
2_49416	Vu01(old4)	13830782	AB	AB	AB	AB
2_46109	Vu01(old4)	14177760	AB	--	AB	AB
2_41719	Vu01(old4)	14570848	AB	AB	AB	AB
2_46660	Vu01(old4)	14594544	AB	AB	AB	AB
2_41729	Vu01(old4)	14619649	AB	AB	AB	AB
2_49118	Vu01(old4)	14628548	AB	AB	AB	AB
2_48693	Vu01(old4)	16127141	AB	AB	AB	AB
2_38383	Vu01(old4)	16609836	AB	AB	AB	AB
2_38384	Vu01(old4)	16613696	AB	AB	AB	AB
2_00597	Vu01(old4)	16621701	AB	AB	AB	AB
2_39710	Vu01(old4)	16727073	AB	AB	AB	AB
2_54937	Vu01(old4)	16740101	AB	AB	AB	AB
2_43370	Vu01(old4)	16746481	AB	AB	AB	AB
2_24055	Vu01(old4)	16751508	AB	AB	AB	AB
2_31951	Vu01(old4)	16752629	AB	AB	AB	AB
2_53766	Vu01(old4)	16760804	AB	AB	AB	AB
2_39588	Vu01(old4)	16762426	AB	AB	AB	AB
2_52231	Vu01(old4)	16765742	AB	AB	AB	AB
2_50384	Vu01(old4)	16785351	AB	AB	AB	AB
2_29818	Vu01(old4)	16807853	AB	AB	AB	AB
2_34353	Vu01(old4)	16811182	AB	AB	AB	AB
2_49092	Vu01(old4)	16830430	AB	AB	AB	AB
2_52112	Vu01(old4)	16865137	AB	AB	AB	AB
2_44197	Vu01(old4)	16868534	AB	AB	AB	AB
2_50138	Vu01(old4)	16937148	AB	AB	AB	AB
2_51263	Vu01(old4)	16942232	AB	AB	AB	AB
2_40866	Vu01(old4)	16960383	AB	AB	AB	AB
2_42943	Vu01(old4)	16992649	AB	AB	AB	AB
2_51271	Vu01(old4)	17000668	AB	AB	AB	AB
2_39225	Vu01(old4)	17009708	AB	AB	AB	AB
2_28050	Vu01(old4)	17021265	AB	AB	AB	AB
2_41542	Vu01(old4)	17040166	AB	AB	AB	AB
2_53005	Vu01(old4)	17057696	AB	AB	AB	AB
2_38561	Vu01(old4)	17063683	AB	AB	AB	AB
2_38560	Vu01(old4)	17068485	AB	AB	AB	AB
2_26633	Vu01(old4)	17071904	AB	AB	AB	AB
2_05079	Vu01(old4)	17073658	AB	AB	AB	AB
2_43641	Vu01(old4)	17215380	AB	AB	AB	AB
2_34408	Vu01(old4)	17860976	AB	AB	AB	AB
2_05601	Vu01(old4)	17921066	AB	AB	AB	AB
2_53675	Vu01(old4)	18395858	AB	AB	AB	AB
2_37941	Vu01(old4)	18982477	AB	AB	AB	AB
2_45058	Vu01(old4)	19061210	--	AB	--	--
2_43251	Vu01(old4)	19491972	AB	AB	AB	AB
2_48564	Vu01(old4)	19882098	AB	AB	AB	AB
2_51662	Vu01(old4)	20068331	AB	AB	AB	AB
2_43272	Vu01(old4)	20990389	--	--	--	--
2_16821	Vu01(old4)	21002699	AB	AB	AB	AB
2_50512	Vu01(old4)	21095590	AB	AB	AB	AB
2_45053	Vu01(old4)	21514123	AB	AB	AB	AB
2_21157	Vu01(old4)	23317994	AB	AB	AB	AB
2_43788	Vu01(old4)	23342645	AB	AB	AB	AB
2_27296	Vu01(old4)	23353752	AB	AB	AB	AB
2_45418	Vu01(old4)	23356108	AB	AB	AB	AB
2_39725	Vu01(old4)	23359005	AB	AB	AB	--
2_05478	Vu01(old4)	23389653	AB	AB	AB	AB
2_05477	Vu01(old4)	23389801	AB	AB	AB	AB
2_40177	Vu01(old4)	23407878	AB	AB	AB	AB
2_53762	Vu01(old4)	23415581	AB	AB	AB	AB
2_42595	Vu01(old4)	23467347	AB	AB	AB	AB
2_18418	Vu01(old4)	23539230	AB	AB	AB	AB
2_04243	Vu01(old4)	23580739	AB	AB	AB	AB
2_04244	Vu01(old4)	23581773	AB	AB	AB	AB
2_46693	Vu01(old4)	23586496	AB	AB	AB	AB
2_46011	Vu01(old4)	23589820	AB	AB	AB	AB
2_40210	Vu01(old4)	23606947	AB	AB	AB	AB
2_46491	Vu01(old4)	23611378	AB	AB	AB	AB
2_06781	Vu01(old4)	23624526	AB	AB	AB	AB
2_06780	Vu01(old4)	23626175	AB	AB	AB	AB
2_26975	Vu01(old4)	23643216	AB	AB	AB	AB
2_26976	Vu01(old4)	23643567	AB	AB	AB	AB
2_17665	Vu01(old4)	23669254	AB	AB	AB	AB
2_17666	Vu01(old4)	23669509	AB	AB	AB	AB
2_38933	Vu01(old4)	23679085	AB	AB	AB	AB
2_44608	Vu01(old4)	23703977	AB	AB	AB	AB
2_30485	Vu01(old4)	23718464	AB	AB	AB	AB
2_30484	Vu01(old4)	23719480	AB	AB	AB	AB
2_46328	Vu01(old4)	23758761	AB	AB	AB	AB
2_45890	Vu01(old4)	23774441	AB	AB	AB	AB
2_43327	Vu01(old4)	23785003	AB	AB	AB	AB
2_41868	Vu01(old4)	23810256	AB	AB	AB	AB
2_53890	Vu01(old4)	23823532	AB	AB	AB	AB
2_51986	Vu01(old4)	23827592	AB	AB	AB	AB
2_48354	Vu01(old4)	23829517	AB	AB	AB	AB
2_37680	Vu01(old4)	23838305	AB	AB	AB	AB
2_37681	Vu01(old4)	23840757	AB	AB	AB	AB
2_13395	Vu01(old4)	23843042	AB	AB	AB	AB
2_13396	Vu01(old4)	23843783	AB	AB	AB	AB
2_39937	Vu01(old4)	23858641	AB	AB	AB	AB
2_21632	Vu01(old4)	23860755	AB	AB	AB	AB
2_21633	Vu01(old4)	23861411	AB	AB	AB	AB
2_43640	Vu01(old4)	23871927	AB	AB	AB	AB
2_14628	Vu01(old4)	23880649	AB	AB	AB	AB
1_1360	Vu01(old4)	23880947	AB	AB	AB	AB
2_14629	Vu01(old4)	23881424	AB	AB	AB	AB
2_50246	Vu01(old4)	23885213	AB	AB	AB	AB
2_47388	Vu01(old4)	23894809	AB	AB	AB	AB
2_20336	Vu01(old4)	23896766	AB	AB	AB	AB
2_25744	Vu01(old4)	23900715	AB	AB	AB	AB
2_25743	Vu01(old4)	23901179	AB	AB	AB	AB
2_50630	Vu01(old4)	23912300	AB	AB	AB	AB
2_31220	Vu01(old4)	23914035	AB	AB	AB	AB
2_20479	Vu01(old4)	23914545	AB	AB	AB	AB
2_23564	Vu01(old4)	23916858	AB	AB	AB	AB
2_31876	Vu01(old4)	23918318	AB	AB	AB	AB
2_52384	Vu01(old4)	23922802	AB	AB	AB	AB
2_39167	Vu01(old4)	23923627	--	--	--	--
2_44394	Vu01(old4)	23941679	AB	AB	AB	AB
2_19264	Vu01(old4)	23945754	AB	AB	AB	AB
2_19263	Vu01(old4)	23946053	AB	AB	AB	AB
2_27631	Vu01(old4)	23948423	AB	AB	AB	AB
2_07805	Vu01(old4)	23948934	AB	AB	AB	AB
2_47763	Vu01(old4)	23950997	AB	AB	AB	AB
2_40157	Vu01(old4)	23956961	AB	AB	AB	AB
2_39202	Vu01(old4)	23969805	AB	AB	AB	AB
2_52255	Vu01(old4)	23972179	AB	AB	AB	AB
2_54942	Vu01(old4)	23977514	AB	AB	AB	AB
2_53564	Vu01(old4)	23981722	AB	AB	AB	AB
2_47161	Vu01(old4)	23992974	AB	AB	AB	AB
2_54398	Vu01(old4)	24021527	--	--	AB	AB
2_26513	Vu01(old4)	24040783	AB	AB	AB	AB
2_46320	Vu01(old4)	24045727	AB	AB	AB	AB
2_52776	Vu01(old4)	24064301	--	--	--	--
1_0504	Vu01(old4)	24069433	AB	AB	AB	AB
2_00019	Vu01(old4)	24069433	AB	AB	AB	AB
2_00018	Vu01(old4)	24069911	AB	AB	AB	AB
2_42488	Vu01(old4)	24084473	AB	AB	AB	AB
2_52203	Vu01(old4)	24087687	--	AB	AB	AB
2_03996	Vu01(old4)	24104087	AB	AB	AB	AB
2_39407	Vu01(old4)	24117872	AB	AB	AB	AB
2_17889	Vu01(old4)	24129094	AB	AB	AB	AB
2_17888	Vu01(old4)	24129421	AB	AB	AB	AB
2_07650	Vu01(old4)	24132311	AB	AB	AB	AB
2_27562	Vu01(old4)	24132753	AB	AB	AB	AB
2_45284	Vu01(old4)	24137209	AB	AB	AB	AB
2_52916	Vu01(old4)	24151858	AB	AB	AB	AB
2_48574	Vu01(old4)	24153108	AB	AB	AB	AB
2_28968	Vu01(old4)	24157413	AB	AB	AB	AB
2_11857	Vu01(old4)	24158166	AB	AB	AB	AB
2_47436	Vu01(old4)	24173801	AB	AB	AB	AB
2_41167	Vu01(old4)	24175261	AB	--	AB	AB
2_45536	Vu01(old4)	24185145	AB	AB	AB	AB
2_00449	Vu01(old4)	24204017	AB	AB	AB	AB
2_00450	Vu01(old4)	24205161	AB	AB	AB	AB
2_53507	Vu01(old4)	24217322	AB	AB	AB	AB
2_09926	Vu01(old4)	24236268	AB	AB	AB	AB
2_09925	Vu01(old4)	24236578	AB	AB	AB	AB
2_13432	Vu01(old4)	24372756	AB	AB	AB	AB
2_15966	Vu01(old4)	24459346	AB	AB	AB	AB
2_15965	Vu01(old4)	24460990	AB	AB	AB	AB
2_49665	Vu01(old4)	24461917	AB	AB	AB	AB
2_51629	Vu01(old4)	24469595	AB	--	AB	AB
2_11962	Vu01(old4)	24605570	AB	AB	AB	AB
2_23102	Vu01(old4)	24624219	AB	AB	AB	AB
2_23944	Vu01(old4)	24690079	AB	AB	AB	AB
1_1499	Vu01(old4)	24700304	AB	AB	AB	AB
2_01569	Vu01(old4)	24701369	AB	AB	AB	AB
2_07344	Vu01(old4)	24714677	AB	AB	AB	AB
2_07343	Vu01(old4)	24716421	AB	AB	AB	AB
2_48401	Vu01(old4)	24729657	AB	AB	AB	AB
2_41628	Vu01(old4)	24768194	AB	AB	AB	AB
2_48587	Vu01(old4)	24794142	AB	AB	AB	AB
2_40647	Vu01(old4)	24806509	AB	AB	AB	AB
2_39826	Vu01(old4)	24811389	--	--	--	--
2_37643	Vu01(old4)	24822371	AB	AB	AB	AB
2_17306	Vu01(old4)	24850706	AB	AB	AB	AB
2_17307	Vu01(old4)	24850952	AB	AB	AB	AB
2_54641	Vu01(old4)	24852337	AB	AB	AB	AB
2_52911	Vu01(old4)	24864489	AB	AB	AB	AB
2_40579	Vu01(old4)	24870801	AB	AB	AB	AB
2_09140	Vu01(old4)	24901891	AB	AB	AB	AB
2_43180	Vu01(old4)	24919224	AB	AB	AB	AB
2_46985	Vu01(old4)	24949291	AB	AB	AB	AB
2_29079	Vu01(old4)	24951623	AB	AB	AB	AB
2_12261	Vu01(old4)	24951948	AB	AB	AB	AB
2_29080	Vu01(old4)	24952405	AB	AB	AB	AB
2_12262	Vu01(old4)	24953540	AB	AB	AB	AB
2_53574	Vu01(old4)	24966449	AB	AB	AB	AB
2_22731	Vu01(old4)	24976789	AB	AB	AB	AB
2_30751	Vu01(old4)	24982491	AB	AB	AB	AB
2_31257	Vu01(old4)	25059597	AB	AB	AB	AB
2_53737	Vu01(old4)	25069056	AB	--	AB	AB
2_05349	Vu01(old4)	25123353	AB	AB	AB	AB
2_05348	Vu01(old4)	25124433	AB	AB	AB	AB
2_02193	Vu01(old4)	25138711	AB	AB	AB	AB
2_34531	Vu01(old4)	25332781	AB	AB	AB	AB
2_51863	Vu01(old4)	25333903	AB	--	AB	AB
2_31698	Vu01(old4)	25348015	AB	--	AB	AB
2_22530	Vu01(old4)	25349152	AB	AB	AB	AB
2_07452	Vu01(old4)	25362744	AB	AB	AB	AB
2_29660	Vu01(old4)	25378672	AB	AB	AB	AB
2_17122	Vu01(old4)	25412370	AB	AB	AB	AB
2_17121	Vu01(old4)	25415436	AB	AB	AB	AB
2_47290	Vu01(old4)	25521632	--	--	AB	AB
2_13484	Vu01(old4)	25524674	AB	AB	AB	AB
2_13485	Vu01(old4)	25525541	AB	AB	AB	AB
2_12570	Vu01(old4)	25565641	AB	AB	AB	AB
2_44985	Vu01(old4)	25582019	AB	AB	AB	AB
2_17331	Vu01(old4)	25597702	AB	AB	AB	AB
1_1138	Vu01(old4)	25598341	AB	AB	AB	AB
2_17332	Vu01(old4)	25599560	AB	AB	AB	AB
2_20390	Vu01(old4)	25601375	AB	AB	AB	AB
2_20389	Vu01(old4)	25602355	AB	AB	AB	AB
2_07979	Vu01(old4)	25613338	AB	AB	AB	AB
2_27695	Vu01(old4)	25614541	AB	AB	AB	AB
2_05366	Vu01(old4)	25634668	AB	AB	AB	AB
2_05365	Vu01(old4)	25639660	AB	AB	AB	AB
2_20911	Vu01(old4)	25643379	AB	AB	AB	AB
2_31348	Vu01(old4)	25643645	AB	AB	AB	AB
2_12811	Vu01(old4)	25647410	AB	AB	AB	AB
2_12812	Vu01(old4)	25647664	AB	AB	AB	AB
2_51849	Vu01(old4)	25688399	AB	AB	AB	AB
2_40974	Vu01(old4)	25690846	AB	--	AB	AB
2_47796	Vu01(old4)	25784028	AB	--	AB	AB
2_05811	Vu01(old4)	25785963	AB	AB	AB	AB
2_26145	Vu01(old4)	26784846	AB	AB	AB	AB
2_45564	Vu01(old4)	26910660	AB	AB	AB	AB
2_00245	Vu01(old4)	26912092	AB	AB	AB	AB
2_34769	Vu01(old4)	26912186	AB	--	AB	AB
2_53071	Vu01(old4)	26919789	AB	AB	AB	AB
2_27649	Vu01(old4)	26998550	AB	AB	AB	AB
2_29983	Vu01(old4)	27051139	AB	AB	AB	AB
2_34327	Vu01(old4)	27510499	AB	AB	AB	AB
2_50078	Vu01(old4)	27980439	AB	AB	AB	AB
2_07656	Vu01(old4)	28494308	AB	--	AB	AB
2_21272	Vu01(old4)	28498043	AB	AB	AB	AB
2_21271	Vu01(old4)	28499139	AB	AB	AB	AB
2_50456	Vu01(old4)	28502916	AB	AB	AB	AB
2_13881	Vu01(old4)	28505939	AB	AB	AB	AB
2_39577	Vu01(old4)	28515137	AB	AB	AB	AB
2_50128	Vu01(old4)	28542069	AB	AB	AB	AB
2_21700	Vu01(old4)	28562108	AB	AB	AB	AB
2_21699	Vu01(old4)	28562596	AB	AB	AB	AB
2_37500	Vu01(old4)	28571429	AB	AB	AB	AB
2_01384	Vu01(old4)	28574969	AB	AB	AB	AB
2_01385	Vu01(old4)	28576864	AB	AB	AB	AB
2_01340	Vu01(old4)	28594122	AB	AB	AB	AB
2_15287	Vu01(old4)	28613722	AB	AB	AB	AB
2_15288	Vu01(old4)	28615528	AB	AB	AB	AB
2_24096	Vu01(old4)	28619645	AB	AB	AB	AB
2_24095	Vu01(old4)	28620534	AA	AA	AA	AA
2_51019	Vu01(old4)	28647449	AB	AB	AB	AB
2_43647	Vu01(old4)	28674801	AA	AA	AA	AA
2_42428	Vu01(old4)	28687751	BB	BB	BB	BB
2_42089	Vu01(old4)	28750203	--	--	--	AB
2_03642	Vu01(old4)	28790543	AB	AB	AB	AB
2_26027	Vu01(old4)	28791550	AB	AB	AB	AB
2_03641	Vu01(old4)	28793829	AB	AB	AB	AB
2_16082	Vu01(old4)	28815459	AB	AB	AB	AB
2_45889	Vu01(old4)	28818508	AB	AB	AB	AB
2_30044	Vu01(old4)	28825604	AB	AB	AB	AB
2_30713	Vu01(old4)	28836032	AB	AB	AB	AB
2_08898	Vu01(old4)	28863774	AB	AB	AB	AB
2_08897	Vu01(old4)	28864770	AB	AB	AB	AB
2_51529	Vu01(old4)	28867950	AB	AB	AB	AB
2_17040	Vu01(old4)	28880537	AB	AB	AB	AB
2_17039	Vu01(old4)	28881225	AB	AB	AB	AB
2_26990	Vu01(old4)	28885661	AB	AB	AB	AB
2_06066	Vu01(old4)	28888589	AB	AB	AB	AB
2_06067	Vu01(old4)	28889327	AB	AB	AB	AB
2_40385	Vu01(old4)	28890678	AB	AB	AB	AB
2_20534	Vu01(old4)	28901422	AB	--	--	--
2_20535	Vu01(old4)	28901923	AB	AB	AB	AB
2_23260	Vu01(old4)	28918916	AB	AB	AB	AB
2_23259	Vu01(old4)	28920733	AB	AB	AB	AB
2_06428	Vu01(old4)	28941683	--	--	AB	AB
2_06426	Vu01(old4)	28942082	AB	AB	AB	AB
2_10347	Vu01(old4)	28967452	AB	AB	AB	AB
2_10348	Vu01(old4)	28968012	AB	AB	AB	AB
2_24242	Vu01(old4)	28975073	AB	AB	AB	AB
2_38944	Vu01(old4)	28999932	AB	AB	AB	AB
2_38943	Vu01(old4)	29003909	AB	AB	AB	AB
2_44682	Vu01(old4)	29016092	AB	AB	AB	AB
2_02072	Vu01(old4)	29030111	AB	AB	AB	AB
2_06824	Vu01(old4)	29059126	AB	AB	AB	AB
2_20176	Vu01(old4)	29069183	AB	AB	AB	AB
2_20175	Vu01(old4)	29069756	AB	AB	AB	AB
2_49686	Vu01(old4)	29086802	AB	AB	AB	AB
2_09007	Vu01(old4)	29099892	AB	AB	AB	AB
2_03564	Vu01(old4)	29112028	AB	AB	AB	AB
2_03565	Vu01(old4)	29116955	AB	AB	AB	AB
2_46636	Vu01(old4)	29126318	AB	AB	AB	AB
2_07778	Vu01(old4)	29142290	AB	AB	AB	AB
2_07777	Vu01(old4)	29142574	AB	AB	AB	AB
2_21880	Vu01(old4)	29146826	AB	AB	AB	AB
2_19859	Vu01(old4)	29151106	AB	AB	AB	AB
2_04295	Vu01(old4)	29182007	AB	AB	AB	AB
2_04296	Vu01(old4)	29182557	AB	AB	AB	AB
2_50564	Vu01(old4)	29188198	AB	AB	AB	AB
2_40246	Vu01(old4)	29198654	AB	AB	AB	AB
2_15807	Vu01(old4)	29199609	AB	AB	AB	AB
2_15806	Vu01(old4)	29200178	AB	AB	AB	AB
2_25286	Vu01(old4)	29202546	AB	AB	AB	AB
2_25285	Vu01(old4)	29203287	AB	AB	AB	AB
2_25287	Vu01(old4)	29204282	AB	AB	AB	AB
2_01924	Vu01(old4)	29205806	AB	AB	AB	AB
2_04141	Vu01(old4)	29220549	AB	AB	AB	AB
2_53112	Vu01(old4)	29242765	AB	AB	AB	AB
2_00270	Vu01(old4)	29243390	AB	AB	AB	AB
2_00269	Vu01(old4)	29244038	--	--	--	--
2_05674	Vu01(old4)	29255525	AB	AB	AB	AB
2_05673	Vu01(old4)	29255768	--	--	AB	--
2_00271	Vu01(old4)	29256773	AB	AB	AB	AB
2_00272	Vu01(old4)	29257611	AB	AB	AB	AB
2_26264	Vu01(old4)	29272668	AB	AB	AB	AB
2_26263	Vu01(old4)	29273451	AB	AB	AB	AB
2_14189	Vu01(old4)	29277496	AB	AB	AB	AB
2_14190	Vu01(old4)	29277816	AB	AB	AB	AB
2_14263	Vu01(old4)	29293552	AB	AB	AB	AB
2_29714	Vu01(old4)	29293996	AB	AB	AB	AB
2_10840	Vu01(old4)	29301969	AB	AB	AB	AB
2_00266	Vu01(old4)	29306980	AB	AB	AB	AB
2_17674	Vu01(old4)	29322558	AB	AB	AB	AB
2_23317	Vu01(old4)	29329330	AB	AB	AB	AB
2_23316	Vu01(old4)	29329854	AB	AB	AB	AB
2_23728	Vu01(old4)	29333705	AB	AB	AB	AB
2_23729	Vu01(old4)	29334289	AB	AB	AB	AB
2_02118	Vu01(old4)	29350461	AB	AB	AB	AB
2_02119	Vu01(old4)	29351733	AB	AB	AB	AB
2_28068	Vu01(old4)	29362526	AB	AB	AB	AB
2_55091	Vu01(old4)	29364256	AB	AB	AB	AB
2_09065	Vu01(old4)	29372807	--	--	--	--
1_0756	Vu01(old4)	29376009	AB	AB	AB	AB
2_09064	Vu01(old4)	29378216	AB	AB	AB	AB
2_10578	Vu01(old4)	29390048	AB	AB	AB	AB
2_04072	Vu01(old4)	29408994	AB	AB	AB	AB
2_04071	Vu01(old4)	29409321	AB	AB	AB	AB
2_03232	Vu01(old4)	29429081	AB	AB	AB	AB
2_03231	Vu01(old4)	29430066	AB	AB	AB	AB
2_08216	Vu01(old4)	29440027	AB	AB	AB	AB
2_08217	Vu01(old4)	29440749	AB	AB	AB	AB
2_21544	Vu01(old4)	29447427	AB	AB	AB	AB
2_32292	Vu01(old4)	29447582	AB	AB	AB	AB
2_01411	Vu01(old4)	29450517	AB	AB	AB	AB
2_01412	Vu01(old4)	29456952	AB	AB	AB	AB
2_07587	Vu01(old4)	29464171	AB	AB	AB	AB
2_29421	Vu01(old4)	29470777	AB	AB	AB	AB
2_29422	Vu01(old4)	29472925	AB	AB	AB	AB
2_16405	Vu01(old4)	29490524	AB	AB	AB	AB
2_16404	Vu01(old4)	29491318	AB	AB	AB	AB
2_10114	Vu01(old4)	29502121	AB	AB	AB	AB
2_10113	Vu01(old4)	29503010	AB	AB	AB	AB
2_08977	Vu01(old4)	29514469	AB	AB	AB	AB
2_08976	Vu01(old4)	29515025	AB	AB	AB	AB
2_46248	Vu01(old4)	29517994	AB	AB	AB	AB
2_06450	Vu01(old4)	29539230	AB	AB	AB	AB
2_06449	Vu01(old4)	29540220	AB	AB	AB	AB
2_50687	Vu01(old4)	29556128	AB	AB	AB	AB
2_47717	Vu01(old4)	29558145	AB	AB	AB	AB
2_32770	Vu01(old4)	29568994	AB	AB	AB	AB
2_08553	Vu01(old4)	29569058	AB	AB	AB	AB
2_08554	Vu01(old4)	29573340	AB	AB	AB	AB
2_08555	Vu01(old4)	29577884	AB	AB	AB	AB
2_17655	Vu01(old4)	29581813	AB	AB	AB	AB
2_17654	Vu01(old4)	29582333	AB	AB	AB	AB
2_05372	Vu01(old4)	29596574	AB	AB	AB	AB
2_05373	Vu01(old4)	29597164	AB	AB	AB	AB
2_11467	Vu01(old4)	29630243	AB	AB	AB	AB
2_50139	Vu01(old4)	29641248	AB	AB	AB	AB
2_20342	Vu01(old4)	29642715	AB	AB	AB	AB
2_31192	Vu01(old4)	29643591	AB	AB	AB	AB
2_10507	Vu01(old4)	29647239	AB	AB	AB	AB
2_10506	Vu01(old4)	29651339	AB	AB	AB	AB
2_55339	Vu01(old4)	29679103	AB	AB	AB	AB
2_20795	Vu01(old4)	29679479	AB	AB	AB	AB
2_20796	Vu01(old4)	29679831	AB	AB	AB	AB
2_45956	Vu01(old4)	29682052	AB	AB	AB	AB
2_54623	Vu01(old4)	29719141	AB	AB	AB	AB
2_08406	Vu01(old4)	29729097	AB	AB	AB	AB
2_18140	Vu01(old4)	29765485	AB	AB	AB	AB
2_17325	Vu01(old4)	29774247	AB	AB	AB	AB
2_17326	Vu01(old4)	29774731	AB	AB	AB	AB
2_14289	Vu01(old4)	29788840	AB	AB	AB	AB
2_02050	Vu01(old4)	29796215	AB	AB	AB	AB
2_19075	Vu01(old4)	29806620	AB	AB	AB	AB
2_14138	Vu01(old4)	29832269	AB	AB	AB	AB
2_14137	Vu01(old4)	29832970	AB	AB	AB	AB
2_00220	Vu01(old4)	29860699	AB	AB	AB	AB
2_08326	Vu01(old4)	29863758	AB	AB	AB	AB
2_12546	Vu01(old4)	29874332	AB	AB	AB	AB
2_12547	Vu01(old4)	29875994	AB	AB	AB	AB
2_27849	Vu01(old4)	30211725	AB	AB	AB	AB
2_53319	Vu01(old4)	30610129	AB	AB	AB	AB
2_24758	Vu01(old4)	30613298	AB	AB	AB	AB
2_26768	Vu01(old4)	30628317	AB	--	--	--
2_26769	Vu01(old4)	30631267	AB	AB	AB	AB
2_22752	Vu01(old4)	30642150	AB	AB	AB	AB
2_03557	Vu01(old4)	30654903	AB	AB	AB	AB
2_28040	Vu01(old4)	30676300	AB	AB	AB	AB
2_18958	Vu01(old4)	30700797	--	AB	AB	AB
2_54560	Vu01(old4)	30702752	AB	AB	AB	AB
2_03533	Vu01(old4)	30706857	AB	--	AB	--
2_03532	Vu01(old4)	30708563	AB	AB	AB	AB
2_42845	Vu01(old4)	30730254	AB	AB	AB	AB
2_00929	Vu01(old4)	30732346	AB	AB	AB	AB
2_00930	Vu01(old4)	30732660	AB	AB	AB	AB
2_19899	Vu01(old4)	30734702	AB	AB	AB	AB
2_07532	Vu01(old4)	30753048	AB	AB	AB	AB
2_07531	Vu01(old4)	30753293	AB	AB	AB	AB
1_1221	Vu01(old4)	30755260	AB	AB	AB	AB
2_22373	Vu01(old4)	30755260	AB	AB	AB	AB
2_18775	Vu01(old4)	30762491	AB	AB	AB	AB
2_23407	Vu01(old4)	30767364	AB	AB	AB	AB
2_50623	Vu01(old4)	30773834	AB	AB	AB	AB
2_12102	Vu01(old4)	30910576	AB	AB	AB	AB
2_12101	Vu01(old4)	30910892	AB	AB	AB	AB
2_28263	Vu01(old4)	30917513	AB	AB	AB	AB
2_34131	Vu01(old4)	30917767	AB	AB	AB	AB
2_50114	Vu01(old4)	30922445	AB	AB	AB	AB
2_03307	Vu01(old4)	30927686	AB	AB	AB	AB
2_03306	Vu01(old4)	30930591	AB	AB	AB	AB
2_00347	Vu01(old4)	30944709	AB	AB	AB	AB
2_00346	Vu01(old4)	30948831	AB	AB	AB	AB
2_16175	Vu01(old4)	30954362	AB	AB	AB	AB
2_16176	Vu01(old4)	30955066	AB	AB	AB	AB
2_18988	Vu01(old4)	30967145	AB	AB	AB	AB
2_13388	Vu01(old4)	30975585	AB	AB	AB	AB
2_04037	Vu01(old4)	30992246	AB	AB	AB	AB
2_04036	Vu01(old4)	30992678	AB	AB	AB	AB
2_18833	Vu01(old4)	31000213	AB	AB	AB	AB
2_39996	Vu01(old4)	31003783	AB	AB	AB	AB
2_17498	Vu01(old4)	31016352	AB	AB	AB	AB
2_17497	Vu01(old4)	31016829	AB	AB	AB	AB
2_34550	Vu01(old4)	31018561	AB	AB	AB	AB
1_0774	Vu01(old4)	31018769	AB	AB	AB	AB
2_19304	Vu01(old4)	31018974	AB	AB	AB	AB
2_10775	Vu01(old4)	31023013	--	AB	AB	AB
2_10774	Vu01(old4)	31024514	AB	AB	AB	AB
2_04728	Vu01(old4)	31044986	AB	AB	AB	AB
2_31560	Vu01(old4)	31049639	AB	AB	AB	AB
2_45864	Vu01(old4)	31147784	AB	AB	AB	AB
2_34346	Vu01(old4)	31150972	AB	AB	AB	AB
2_46987	Vu01(old4)	31162864	AB	AB	AB	AB
2_27027	Vu01(old4)	31173340	AB	AB	AB	AB
2_12363	Vu01(old4)	31192399	AB	--	AB	AB
2_24018	Vu01(old4)	31198122	AB	AB	AB	AB
2_24017	Vu01(old4)	31199549	AB	AB	AB	AB
2_40121	Vu01(old4)	31201280	AB	AB	AB	AB
2_48801	Vu01(old4)	31265934	AB	AB	AB	AB
2_14775	Vu01(old4)	31296679	AB	AB	AB	AB
2_26302	Vu01(old4)	31678119	AB	--	--	--
2_18884	Vu01(old4)	31681517	AB	AB	AB	AB
2_47679	Vu01(old4)	31689765	AB	AB	AB	AB
2_09234	Vu01(old4)	31701702	AB	AB	AB	AB
2_18409	Vu01(old4)	31702790	AB	AB	AB	AB
2_06173	Vu01(old4)	31715476	AB	AB	AB	AB
2_06172	Vu01(old4)	31716664	AB	AB	AB	AB
2_32877	Vu01(old4)	31746404	AB	AB	AB	AB
2_51588	Vu01(old4)	31756460	AB	AB	AB	AB
2_05927	Vu01(old4)	31764795	AB	AB	AB	AB
2_26931	Vu01(old4)	31766548	AB	AB	AB	AB
2_27765	Vu01(old4)	31768756	AB	AB	AB	AB
2_47233	Vu01(old4)	31776332	AB	AB	AB	AB
2_10742	Vu01(old4)	31777284	AB	AB	AB	AB
2_47192	Vu01(old4)	31797283	AB	AB	AB	AB
2_33906	Vu01(old4)	31799760	AB	AB	AB	AB
2_32651	Vu01(old4)	31806857	AB	AB	AB	AB
2_28644	Vu01(old4)	31818394	AB	AB	AB	AB
2_28643	Vu01(old4)	31818833	AB	AB	AB	AB
2_07879	Vu01(old4)	31820583	AB	AB	AB	AB
2_07880	Vu01(old4)	31820989	AB	AB	AB	AB
2_52421	Vu01(old4)	31830628	AB	AB	AB	AB
2_51073	Vu01(old4)	31833638	AB	AB	AB	AB
2_23437	Vu01(old4)	31835754	AB	AB	AB	AB
1_0318	Vu01(old4)	31835848	AB	AB	AB	AB
2_23436	Vu01(old4)	31836622	AB	AB	AB	AB
2_47465	Vu01(old4)	31842410	AB	AB	AB	AB
2_42525	Vu01(old4)	31853596	AB	AB	AB	AB
2_42871	Vu01(old4)	31856425	AB	AB	AB	AB
2_29298	Vu01(old4)	31862127	AB	AB	AB	AB
2_32916	Vu01(old4)	31998268	AB	AB	AB	AB
2_11945	Vu01(old4)	31998852	AB	AB	AB	AB
2_26341	Vu01(old4)	32041545	AB	AB	AB	AB
2_28976	Vu01(old4)	32117631	AB	AB	AB	AB
2_28916	Vu01(old4)	32121306	AB	AB	AB	AB
2_11735	Vu01(old4)	32122161	AB	AB	AB	AB
2_46519	Vu01(old4)	32135487	AB	AB	AB	AB
2_03826	Vu01(old4)	32178490	AB	AB	AB	AB
2_03825	Vu01(old4)	32181101	AB	AB	AB	AB
2_26831	Vu01(old4)	32186218	AB	AB	AB	AB
2_16440	Vu01(old4)	32231301	AB	AB	AB	AB
2_16441	Vu01(old4)	32231769	AB	AB	AB	AB
2_30284	Vu01(old4)	32232444	AB	AB	AB	AB
2_32406	Vu01(old4)	32397259	AA	AA	AA	AA
2_33112	Vu01(old4)	32418680	AB	AB	AB	AB
2_34423	Vu01(old4)	32421587	AB	AB	--	--
2_15685	Vu01(old4)	32430356	AB	AB	AB	AB
2_15684	Vu01(old4)	32431769	AB	AB	AB	AB
2_53544	Vu01(old4)	32508171	AB	AB	AB	AB
2_42186	Vu01(old4)	32515204	AB	AB	AB	AB
2_24757	Vu01(old4)	32522701	AB	--	--	--
2_00774	Vu01(old4)	32523545	AB	AB	AB	AB
2_49815	Vu01(old4)	32529695	AB	AB	AB	AB
2_39748	Vu01(old4)	32532854	AB	AB	AB	AB
2_01011	Vu01(old4)	32536513	AB	AB	AB	AB
2_01012	Vu01(old4)	32537704	AB	AB	AB	AB
2_34396	Vu01(old4)	32540387	AB	AB	AB	AB
2_32411	Vu01(old4)	32540435	AB	AB	--	AB
2_30127	Vu01(old4)	32540487	AB	AB	AB	AB
1_0535	Vu01(old4)	32540951	AB	AB	AB	AB
2_32146	Vu01(old4)	32544008	AB	AB	AB	AB
2_14420	Vu01(old4)	32544183	AB	AB	AB	AB
2_29534	Vu01(old4)	32544567	AB	AB	AB	AB
2_52320	Vu01(old4)	32561603	AB	AB	AB	AB
2_31099	Vu01(old4)	32564144	AB	AB	AB	AB
2_29823	Vu01(old4)	32566208	--	AB	AB	AB
2_29822	Vu01(old4)	32567041	AB	AB	AB	AB
2_05461	Vu01(old4)	32582967	AB	AB	AB	AB
2_22219	Vu01(old4)	32647053	AB	AB	AB	AB
2_22218	Vu01(old4)	32648576	AB	AB	AB	AB
2_27687	Vu01(old4)	32671943	AB	AB	AB	AB
2_07950	Vu01(old4)	32672710	AB	AB	AB	AB
2_05045	Vu01(old4)	32681538	AB	AB	AB	AB
2_02585	Vu01(old4)	32695941	AB	AB	AB	AB
2_30759	Vu01(old4)	32732341	--	AB	AB	--
2_27505	Vu01(old4)	32734960	AB	AB	AB	AB
2_07525	Vu01(old4)	32735930	AB	AB	AB	AB
2_07524	Vu01(old4)	32737616	AB	AB	AB	AB
2_44774	Vu01(old4)	32761441	AB	AB	AB	AB
2_26498	Vu01(old4)	32770516	AB	AB	AB	AB
2_04778	Vu01(old4)	32771649	--	AB	AB	AB
2_29107	Vu01(old4)	32780136	AB	AB	AB	AB
2_12340	Vu01(old4)	32781229	AB	AB	AB	AB
2_30020	Vu01(old4)	32783962	AB	AB	AB	AB
2_30019	Vu01(old4)	32784832	AB	AB	AB	AB
2_29059	Vu01(old4)	32786668	AB	AB	AB	AB
2_12173	Vu01(old4)	32786928	AB	AB	AB	AB
2_13604	Vu01(old4)	32794107	AB	AB	AB	AB
2_31575	Vu01(old4)	32827819	AB	AB	AB	AB
2_33502	Vu01(old4)	32897559	AB	AB	AB	AB
2_19379	Vu01(old4)	32901807	AB	AB	AB	AB
2_11933	Vu01(old4)	32908872	AB	AB	AB	AB
2_11374	Vu01(old4)	32927770	AB	AB	AB	AB
2_28815	Vu01(old4)	32933722	AB	AB	AB	AB
2_32637	Vu01(old4)	32974432	AB	AB	AB	AB
2_26606	Vu01(old4)	32977434	--	AB	AB	AB
2_28819	Vu01(old4)	32989372	AB	AB	AB	AB
2_15863	Vu01(old4)	33006043	AB	AB	AB	AB
2_15862	Vu01(old4)	33006818	AB	--	--	BB
2_54154	Vu01(old4)	33023945	AB	AB	--	--
2_19390	Vu01(old4)	33029868	AB	AB	AB	AB
2_15178	Vu01(old4)	33034144	AB	AB	AB	AB
2_15179	Vu01(old4)	33034525	AB	AB	AB	AB
2_15058	Vu01(old4)	33050044	AB	AB	AB	AB
1_1092	Vu01(old4)	33050347	AB	AB	AB	AB
2_15059	Vu01(old4)	33050347	AB	AB	AB	AB
2_34256	Vu01(old4)	33063876	AB	AB	AB	AB
2_12719	Vu01(old4)	33064811	AB	AB	AB	AB
2_05867	Vu01(old4)	33072267	AB	AB	AB	AB
2_54730	Vu01(old4)	33072920	AB	AB	AB	AB
2_16952	Vu01(old4)	33085015	AB	AB	AB	AB
2_30384	Vu01(old4)	33087703	AB	AB	AB	AB
2_50595	Vu01(old4)	33103404	AB	AB	AB	AB
2_12285	Vu01(old4)	33111879	AB	AB	AB	AB
2_54868	Vu01(old4)	33119502	AB	AB	AB	AB
2_01525	Vu01(old4)	33140421	AB	AB	AB	AB
2_12249	Vu01(old4)	33172596	AB	AB	AB	AB
2_12248	Vu01(old4)	33172916	AB	AB	AB	AB
2_00498	Vu01(old4)	33206602	AB	AB	AB	AB
2_42366	Vu01(old4)	33210144	AB	AB	AB	AB
2_28723	Vu01(old4)	33210976	AB	--	--	--
2_28724	Vu01(old4)	33211220	--	AB	AB	AB
2_31221	Vu01(old4)	33216911	AB	AB	AB	AB
2_51680	Vu01(old4)	33234410	AB	AB	AB	--
2_43625	Vu01(old4)	33235822	AB	AB	AB	AB
2_18914	Vu01(old4)	33238701	AB	AB	AB	AB
2_40402	Vu01(old4)	33242578	AB	AB	AB	AB
2_03371	Vu01(old4)	33251504	AB	AB	AB	AB
2_25895	Vu01(old4)	33251766	AB	AB	AB	AB
2_03372	Vu01(old4)	33252254	AB	AB	AB	AB
2_25896	Vu01(old4)	33252810	AB	AB	AB	--
1_0646	Vu01(old4)	33253663	AB	--	--	--
2_47976	Vu01(old4)	33255979	AB	AB	AB	AB
2_18813	Vu01(old4)	33266727	AB	AB	AB	AB
2_39459	Vu01(old4)	33270079	AB	AB	AB	AB
1_0874	Vu01(old4)	33274432	AB	AB	AB	AB
2_18415	Vu01(old4)	33275154	AB	AB	AB	AB
2_01989	Vu01(old4)	33300707	AB	AB	AB	AB
2_01988	Vu01(old4)	33301588	AB	AB	AB	AB
2_31884	Vu01(old4)	33325930	AB	AB	AB	AB
2_31883	Vu01(old4)	33328665	AB	AB	AB	AB
2_24673	Vu01(old4)	33485260	AB	AB	AB	AB
1_0826	Vu01(old4)	33485924	AB	AB	AB	AB
2_33296	Vu01(old4)	33514334	AB	AB	AB	AB
2_08731	Vu01(old4)	33545762	AB	AB	AB	AB
2_29967	Vu01(old4)	33549358	AB	AB	AB	AB
1_0692	Vu01(old4)	33624983	AB	AB	AB	AB
2_19957	Vu01(old4)	33624983	AB	AB	AB	AB
2_44094	Vu01(old4)	33625976	AB	AB	AB	AB
2_03125	Vu01(old4)	33637465	AB	AB	AB	AB
2_24009	Vu01(old4)	33646776	AB	AB	AB	AB
2_24010	Vu01(old4)	33647877	AB	AB	AB	AB
2_43419	Vu01(old4)	33677738	AB	AB	AB	AB
2_33407	Vu01(old4)	33685775	AB	AB	AB	AB
2_19974	Vu01(old4)	33686199	AB	AB	AB	AB
2_09406	Vu01(old4)	33690771	AB	--	AB	--
2_54021	Vu01(old4)	33698494	AB	AB	AB	AB
2_24238	Vu01(old4)	33702764	AB	AB	AB	AB
2_24239	Vu01(old4)	33703212	AB	AB	AB	AB
2_39010	Vu01(old4)	33709802	AB	AB	AB	AB
2_32202	Vu01(old4)	33716933	AB	AB	AB	AB
2_31382	Vu01(old4)	33745001	AB	AB	AB	AB
2_34642	Vu01(old4)	33745407	AB	AB	AB	AB
1_0403	Vu01(old4)	33757635	AB	AB	AB	--
2_28872	Vu01(old4)	33758189	AB	AB	AB	--
2_03648	Vu01(old4)	33766838	AB	AB	AB	AB
2_55556	Vu01(old4)	33838565	AB	--	--	--
2_07183	Vu01(old4)	33866954	AB	AB	AB	AB
2_17753	Vu01(old4)	33972071	AB	AB	AB	AB
2_17752	Vu01(old4)	33972969	AB	AB	AB	AB
2_27356	Vu01(old4)	33976827	AB	AB	AB	AB
2_26428	Vu01(old4)	33985076	AB	AB	AB	AB
2_26429	Vu01(old4)	33985928	AB	AB	AB	AB
2_16151	Vu01(old4)	34018899	AB	AB	AB	AB
2_28067	Vu01(old4)	34039067	AB	AB	AB	AB
2_28066	Vu01(old4)	34039847	AB	AB	AB	AB
2_42956	Vu01(old4)	34046966	AB	AB	AB	AB
2_40176	Vu01(old4)	34049431	AB	AB	AB	AB
2_53421	Vu01(old4)	34055200	--	AB	AB	AB
2_04783	Vu01(old4)	34055974	AB	AB	AB	AB
2_52301	Vu01(old4)	34177377	AB	AB	AB	AB
2_54774	Vu01(old4)	34185156	AB	AB	AB	AB
2_16481	Vu01(old4)	34187798	AB	AB	AB	AB
2_28021	Vu01(old4)	34198318	AB	AB	AB	AB
2_22648	Vu01(old4)	34234609	AB	AB	AB	AB
2_22649	Vu01(old4)	34235753	AB	AB	AB	AB
2_09018	Vu01(old4)	34254501	AB	AB	AB	AB
2_09017	Vu01(old4)	34255504	AB	AB	AB	AB
2_35189	Vu01(old4)	34301192	AB	AB	AB	AB
2_06236	Vu01(old4)	34328388	AB	AB	AB	AB
2_39147	Vu01(old4)	34394321	AB	AB	AB	AB
2_18359	Vu01(old4)	34401992	AB	AB	AB	AB
2_40006	Vu01(old4)	34409742	AB	AB	AB	AB
2_32005	Vu01(old4)	34420265	AB	AB	AB	AB
2_34754	Vu01(old4)	34422868	AB	AB	AB	AB
2_11763	Vu01(old4)	34427544	AB	AB	AB	AB
2_28927	Vu01(old4)	34432633	AB	AB	AB	AB
2_53128	Vu01(old4)	34435166	AB	AB	AB	AB
2_05058	Vu01(old4)	34436817	AB	AB	AB	AB
2_15134	Vu01(old4)	34456530	AB	AB	AB	AB
2_15133	Vu01(old4)	34457721	AB	AB	AB	AB
2_30956	Vu01(old4)	34467744	AB	AB	AB	AB
2_51039	Vu01(old4)	34469317	AB	AB	AB	AB
2_00939	Vu01(old4)	34472864	AB	AB	AB	AB
2_00940	Vu01(old4)	34475176	AB	AB	AB	AB
2_38756	Vu01(old4)	34573976	AB	AB	AB	AB
2_14281	Vu01(old4)	34584518	AB	AB	AB	AB
2_06987	Vu01(old4)	34589591	AB	AB	AB	AB
2_06986	Vu01(old4)	34591893	AB	AB	AB	AB
2_10756	Vu01(old4)	34601989	AB	AB	AB	AB
2_10755	Vu01(old4)	34603759	AB	AB	AB	AB
2_16353	Vu01(old4)	34627146	AB	AB	AB	AB
2_19086	Vu01(old4)	34633869	AB	AB	AB	AB
2_41395	Vu01(old4)	34635145	AB	AB	AB	AB
2_11507	Vu01(old4)	34645246	AB	AB	AB	AB
2_11506	Vu01(old4)	34646830	AB	AB	AB	AB
2_40486	Vu01(old4)	34664797	AB	AB	AB	AB
2_12430	Vu01(old4)	34668872	AB	AB	AB	AB
2_12431	Vu01(old4)	34669209	AB	AB	AB	AB
2_55430	Vu01(old4)	34670900	AB	AB	AB	AB
2_27893	Vu01(old4)	34672947	AB	AB	AB	AB
2_11111	Vu01(old4)	34687946	AB	AB	AB	AB
2_11112	Vu01(old4)	34689204	AB	AB	AB	AB
2_27030	Vu01(old4)	34700340	AB	AB	AB	AB
2_27031	Vu01(old4)	34700983	AB	AB	AB	AB
2_46692	Vu01(old4)	34711776	AB	AB	AB	AB
2_05997	Vu01(old4)	34713109	AB	AB	AB	AB
2_05998	Vu01(old4)	34713865	AB	AB	AB	AB
2_54751	Vu01(old4)	34716502	AB	AB	AB	AB
2_50389	Vu01(old4)	34724876	AB	AB	AB	AB
2_08420	Vu01(old4)	34735004	AB	AB	AB	AB
2_19302	Vu01(old4)	34751990	AB	AB	AB	AB
1_0678	Vu01(old4)	34752334	AB	AB	AB	AB
2_19303	Vu01(old4)	34752334	AB	AB	AB	AB
2_18634	Vu01(old4)	34756373	AB	AB	AB	AB
2_33266	Vu01(old4)	34756473	AB	AB	AB	AB
2_18604	Vu01(old4)	34762654	AB	AB	AB	AB
2_32197	Vu01(old4)	34762843	AB	AB	AB	AB
2_12577	Vu01(old4)	34763698	AB	AB	AB	AB
2_29174	Vu01(old4)	34764276	AB	AB	AB	AB
2_33402	Vu01(old4)	34777294	AB	AB	AB	AB
2_15104	Vu01(old4)	34800447	AB	AB	AB	--
2_15105	Vu01(old4)	34801016	AB	AB	AB	AB
2_53254	Vu01(old4)	34805169	AB	AB	AB	AB
2_31367	Vu01(old4)	34821861	AB	AB	AB	AB
2_23002	Vu01(old4)	34881960	AB	AB	AB	AB
2_23003	Vu01(old4)	34883552	AB	AB	AB	AB
2_44441	Vu01(old4)	34889521	AB	AB	AB	AB
2_21937	Vu01(old4)	34892374	AB	AB	AB	AB
2_21936	Vu01(old4)	34892749	AB	AB	AB	AB
2_20407	Vu01(old4)	34901058	AB	AB	AB	AB
2_11841	Vu01(old4)	34912724	AB	AB	AB	AB
2_50979	Vu01(old4)	34921715	AB	AB	AB	AB
2_47756	Vu01(old4)	34931293	AB	AB	AB	AB
2_20869	Vu01(old4)	34933291	AB	AB	AB	AB
2_22484	Vu01(old4)	34947100	AB	AB	AB	AB
2_22483	Vu01(old4)	34947425	AB	AB	AB	AB
2_15633	Vu01(old4)	34955301	AB	AB	AB	AB
2_27170	Vu01(old4)	34971064	AB	AB	AB	AB
2_06604	Vu01(old4)	34977229	AB	AB	AB	AB
2_30913	Vu01(old4)	34992810	AB	AB	AB	AB
2_09409	Vu01(old4)	35005513	AB	AB	AB	AB
2_04147	Vu01(old4)	35042227	AB	AB	AB	AB
2_04148	Vu01(old4)	35045818	AB	AB	AB	AB
2_21189	Vu01(old4)	35049903	AB	AB	AB	AB
2_21190	Vu01(old4)	35050333	AB	AB	AB	AB
2_16574	Vu01(old4)	35062022	AB	AB	AB	AB
2_50958	Vu01(old4)	35066430	AB	AB	AB	AB
2_33321	Vu01(old4)	35067216	AB	AB	AB	AB
2_52032	Vu01(old4)	35074553	AB	AB	AB	AB
2_30091	Vu01(old4)	35076854	AB	AB	AB	AB
2_54799	Vu01(old4)	35078983	AB	AB	AB	AB
2_54161	Vu01(old4)	35121154	AB	AB	AB	AB
2_13529	Vu01(old4)	35122415	AB	AB	AB	AB
2_49965	Vu01(old4)	35133846	AB	AB	AB	AB
2_54804	Vu01(old4)	35202041	AB	AB	AB	AB
2_29001	Vu01(old4)	35205040	AB	AB	AB	AB
2_34229	Vu01(old4)	35205143	--	AB	AB	AB
2_20182	Vu01(old4)	35217582	AB	AB	AB	AB
2_43739	Vu01(old4)	35242216	AB	AB	AB	AB
2_49062	Vu01(old4)	35300205	AB	AB	AB	AB
2_51791	Vu01(old4)	35308397	AB	AB	AB	AB
2_48673	Vu01(old4)	35314984	AB	AB	AB	AB
2_38843	Vu01(old4)	35323955	AB	AB	AB	AB
2_38842	Vu01(old4)	35326059	AB	AB	AB	AB
2_10491	Vu01(old4)	35328553	AB	AB	AB	AB
2_10490	Vu01(old4)	35329025	AB	AB	AB	AB
2_30503	Vu01(old4)	35413252	AB	AB	AB	AB
2_40381	Vu01(old4)	35419565	AB	AB	AB	AB
2_54374	Vu01(old4)	35440646	AB	AB	AB	AB
2_20430	Vu01(old4)	35443638	AB	AB	AB	AB
2_18422	Vu01(old4)	35454820	AB	AB	AB	AB
2_52313	Vu01(old4)	35458598	AB	AB	AB	--
2_13820	Vu01(old4)	35460863	AB	AB	AB	AB
2_16200	Vu01(old4)	35472110	AB	AB	AB	AB
2_29177	Vu01(old4)	35481331	AB	AB	AB	AB
1_1267	Vu01(old4)	35482698	AB	AB	AB	AB
2_12584	Vu01(old4)	35482968	AB	AB	AB	AB
2_22462	Vu01(old4)	35488451	AB	AB	AB	AB
2_33558	Vu01(old4)	35488647	AB	AB	AB	AB
2_30490	Vu01(old4)	35497589	AB	AB	AB	AB
2_30489	Vu01(old4)	35498206	AB	AB	AB	AB
2_53382	Vu01(old4)	35505658	AB	AB	AB	AB
2_50960	Vu01(old4)	35515763	AB	AB	AB	AB
2_08721	Vu01(old4)	35523594	AB	AB	AB	AB
2_30139	Vu01(old4)	35529533	AB	AB	AB	AB
2_15710	Vu01(old4)	35533717	AB	AB	AB	AB
2_13537	Vu01(old4)	35544031	AB	AB	AB	AB
2_13536	Vu01(old4)	35545915	AB	AB	AB	AB
2_33158	Vu01(old4)	35565484	AB	AB	AB	AB
2_17511	Vu01(old4)	35566466	AB	AB	AB	AB
2_01542	Vu01(old4)	35567805	--	AB	AB	--
2_18434	Vu01(old4)	35582231	AB	AB	AB	AB
2_51530	Vu01(old4)	35600404	AB	AB	AB	AB
2_07038	Vu01(old4)	35609598	AB	AB	AB	AB
2_27322	Vu01(old4)	35610677	AB	AB	AB	AB
2_27323	Vu01(old4)	35615765	AB	AB	AB	AB
2_03187	Vu01(old4)	35627640	AB	AB	AB	AB
2_09401	Vu01(old4)	35648099	AB	AB	AB	AB
2_13359	Vu01(old4)	35653232	AB	AB	AB	AB
1_0117	Vu01(old4)	35662107	AB	AB	AB	AB
2_16808	Vu01(old4)	35662107	AB	AB	AB	AB
2_30362	Vu01(old4)	35664126	--	AB	AB	AB
2_25986	Vu01(old4)	35673185	AB	AB	AB	AB
2_03529	Vu01(old4)	35675847	AB	AB	AB	AB
2_03528	Vu01(old4)	35677630	AB	AB	AB	AB
2_27364	Vu01(old4)	35695482	AB	AB	AB	AB
2_33132	Vu01(old4)	35700406	AB	AB	AB	AB
2_30368	Vu01(old4)	35702820	AB	AB	AB	AB
2_36745	Vu01(old4)	35724821	AB	AB	AB	AB
2_36746	Vu01(old4)	35725174	--	AB	AB	AB
2_06347	Vu01(old4)	35742715	AB	AB	AB	AB
2_38619	Vu01(old4)	35755146	AB	AB	AB	AB
2_17525	Vu01(old4)	35777868	AB	AB	AB	AB
2_33245	Vu01(old4)	35794851	AB	AB	AB	AB
2_27018	Vu01(old4)	35811343	AB	AB	AB	AB
2_27019	Vu01(old4)	35826853	--	AB	AB	AB
2_27021	Vu01(old4)	35829199	AB	AB	AB	AB
2_27020	Vu01(old4)	35829471	AB	AB	AB	AB
2_08207	Vu01(old4)	35835971	AB	AB	AB	--
2_27767	Vu01(old4)	35836771	AB	AB	AB	AB
2_33239	Vu01(old4)	35841664	AB	AB	AB	AB
2_18496	Vu01(old4)	35841793	AB	AB	AB	AB
2_23439	Vu01(old4)	35851679	AB	AB	AB	AB
2_44007	Vu01(old4)	35855149	AB	AB	AB	AB
2_24445	Vu01(old4)	35872048	AB	AB	AB	AB
2_20119	Vu01(old4)	35872067	AB	AB	AB	AB
2_39322	Vu01(old4)	35874727	AB	AB	AB	AB
2_05355	Vu01(old4)	35883565	AB	AB	AB	AB
2_05354	Vu01(old4)	35885678	AB	AB	AB	AB
2_06596	Vu01(old4)	35894722	AB	AB	--	--
2_06597	Vu01(old4)	35895233	AB	AB	AB	AB
2_09012	Vu01(old4)	35903480	AB	AB	AB	AB
2_09013	Vu01(old4)	35903779	AB	AB	AB	AB
2_54988	Vu01(old4)	35922824	AB	AB	AB	AB
2_27078	Vu01(old4)	35943138	AB	AB	AB	AB
2_27077	Vu01(old4)	35950267	AB	AB	AB	AB
2_30800	Vu01(old4)	35961270	AB	AB	AB	AB
2_07756	Vu01(old4)	35977302	AB	AB	AB	AB
2_36751	Vu01(old4)	35982185	AB	AB	AB	AB
2_07757	Vu01(old4)	35982295	AB	AB	AB	AB
2_27615	Vu01(old4)	35983674	AB	AB	AB	AB
2_28089	Vu01(old4)	35995966	AB	AB	AB	AB
2_28088	Vu01(old4)	35996352	AB	AB	AB	AB
2_28738	Vu01(old4)	36114319	AB	AB	AB	AB
2_10635	Vu01(old4)	36132906	AB	AB	AB	AB
2_30349	Vu01(old4)	36153270	AB	AB	AB	AB
2_16748	Vu01(old4)	36154789	AB	AB	AB	AB
2_38852	Vu01(old4)	36157776	AB	--	--	--
2_22189	Vu01(old4)	36174695	--	AB	AB	AB
2_22188	Vu01(old4)	36175724	AB	AB	AB	AB
2_29902	Vu01(old4)	36193201	AB	AB	AB	AB
2_20261	Vu01(old4)	36195744	AB	AB	AB	AB
2_20262	Vu01(old4)	36196513	AB	AB	AB	AB
2_29284	Vu01(old4)	36201906	AB	AB	AB	AB
2_12966	Vu01(old4)	36202504	AB	AB	AB	AB
2_12965	Vu01(old4)	36204855	AB	AB	AB	AB
2_12964	Vu01(old4)	36206670	AB	AB	AB	AB
2_54336	Vu01(old4)	36221282	AB	AB	AB	AB
2_43511	Vu01(old4)	36231510	AB	--	--	--
2_34696	Vu01(old4)	36245231	AB	AB	AB	AB
2_16630	Vu01(old4)	36261622	AB	AB	AB	AB
2_49620	Vu01(old4)	36267949	AB	AB	AB	AB
2_20247	Vu01(old4)	36293996	AB	AB	AB	AB
2_50556	Vu01(old4)	36315113	AB	AB	AB	AB
2_47242	Vu01(old4)	36672505	AB	AB	AB	AB
2_55564	Vu01(old4)	36677057	AB	AB	AB	AB
2_21302	Vu01(old4)	36678669	AB	AB	AB	AB
2_21303	Vu01(old4)	36679548	AB	AB	AB	AB
2_47499	Vu01(old4)	36687557	AB	AB	AB	AB
2_21317	Vu01(old4)	36697359	AB	AB	AB	AB
2_21316	Vu01(old4)	36698036	AB	AB	AB	AB
2_17838	Vu01(old4)	36770015	AB	AB	AB	AB
1_0038	Vu01(old4)	36773592	AB	AB	AB	AB
2_22354	Vu01(old4)	36773592	AB	AB	AB	AB
2_03399	Vu01(old4)	36790265	AB	AB	AB	AB
2_46550	Vu01(old4)	36806985	AB	AB	AB	AB
2_23240	Vu01(old4)	36839639	AB	AB	AB	AB
2_23241	Vu01(old4)	36841342	AB	AB	AB	AB
2_47454	Vu01(old4)	36847484	AB	AB	AB	AB
2_05224	Vu01(old4)	36882728	AB	AB	AB	AB
2_26679	Vu01(old4)	36882978	AB	AB	AB	AB
1_1013	Vu01(old4)	36896929	AB	AB	AB	AB
2_23528	Vu01(old4)	36897059	AB	AB	AB	AB
2_23527	Vu01(old4)	36897618	AB	AB	AB	AB
2_33520	Vu01(old4)	36903736	AB	AB	AB	AB
2_22126	Vu01(old4)	36909124	AB	AB	AB	AB
2_22127	Vu01(old4)	36909419	AB	AB	AB	AB
2_20031	Vu01(old4)	36911273	AB	AB	AB	AB
2_20030	Vu01(old4)	36911638	AB	AB	AB	AB
2_32955	Vu01(old4)	36916537	AB	AB	AB	AB
2_12551	Vu01(old4)	36918525	AB	AB	AB	AB
2_26579	Vu01(old4)	36922988	AB	AB	AB	AB
2_26580	Vu01(old4)	36925034	AB	AB	AB	AB
2_04935	Vu01(old4)	36928975	AB	AB	AB	AB
2_26578	Vu01(old4)	36929677	AB	AB	AB	AB
2_17727	Vu01(old4)	36935814	AB	AB	AB	AB
2_33170	Vu01(old4)	36936025	AB	AB	AB	AB
2_20544	Vu01(old4)	36939198	AB	AB	AB	AB
2_36079	Vu01(old4)	36939647	AB	AB	AB	AB
2_26275	Vu01(old4)	36974663	AB	AB	AB	AB
2_33514	Vu01(old4)	36988709	AB	AB	AB	AB
2_15389	Vu01(old4)	36994257	AB	AB	AB	AB
2_32434	Vu01(old4)	37002375	AB	AB	AB	AB
2_20634	Vu01(old4)	37002781	AB	AB	AB	AB
2_27988	Vu01(old4)	37010233	AB	AB	AB	AB
2_28092	Vu01(old4)	37040779	--	AB	AB	AB
2_28094	Vu01(old4)	37045108	AB	AB	AB	AB
2_28093	Vu01(old4)	37046302	--	AB	--	--
2_09497	Vu01(old4)	37050353	AB	AB	AB	AB
2_04836	Vu01(old4)	37056744	--	AB	AB	AB
2_04837	Vu01(old4)	37057497	AB	AB	AB	AB
2_19805	Vu01(old4)	37059652	AB	AB	AB	AB
2_19804	Vu01(old4)	37059906	AB	AB	AB	AB
2_26529	Vu01(old4)	37062924	--	AB	AB	AB
2_26530	Vu01(old4)	37068794	--	AB	AB	AB
2_12879	Vu01(old4)	37077938	AB	AB	AB	AB
2_12878	Vu01(old4)	37082781	AB	AB	AB	AB
2_33307	Vu01(old4)	37097508	AB	AB	AB	AB
2_18873	Vu01(old4)	37097538	AB	AB	AB	AB
2_04219	Vu01(old4)	37132409	AB	AB	AB	AB
2_45298	Vu01(old4)	37156454	AB	AB	AB	AB
2_24263	Vu01(old4)	37162799	AB	AB	AB	AB
2_24262	Vu01(old4)	37163531	AB	AB	AB	AB
2_19727	Vu01(old4)	37168325	AB	AB	AB	AB
1_0910	Vu01(old4)	37174813	AB	AB	AB	AB
2_07231	Vu01(old4)	37174813	AB	AB	AB	AB
2_07232	Vu01(old4)	37177477	AB	AB	AB	AB
2_07230	Vu01(old4)	37188625	AB	AB	AB	--
2_31097	Vu01(old4)	37191819	AB	AB	AB	AB
2_54137	Vu01(old4)	37193765	AB	AB	AB	AB
2_18480	Vu01(old4)	37194909	AB	AB	AB	AB
2_49521	Vu01(old4)	37195750	AB	AB	AB	AB
2_15688	Vu01(old4)	37212127	AB	AB	--	--
2_24392	Vu01(old4)	37218747	AB	AB	AB	AB
[truncated: 18,012 more rows]
