# Supplementary material for: Seed Coat Pattern QTL and Development in Cowpea (Vigna unguiculata [L.] Walp.)
Source: Front Plant Sci. 2019 Oct 25;10:1346. doi: 10.3389/fpls.2019.01346 (PMC6824211; doi:10.3389/fpls.2019.01346)
Supplement: Supplementary file 16 [file Table_12.csv]

Supplementary Table 12. Minimal haplotype block from the four biparental RIL populations.
SNP	Chr	Pos	Locus	Candidate Gene	Candidate Gene (position)	CB27/BB-106	CB27/556-064	46/503-109	524B/2049-047	46/503-37	524B/2049-026	CB27/BB-113 F9	CB27/556-057	46/503-073	524B/2049-124	CB27/BB-088	CB27/556-026	46/503-112	524B/2049-068	CB27/BB-021	CB27/556-001	46/503-40	524B/2049-049	Bambey_21
						Eye1	Eye1	Eye1	Eye1	Eye2	Eye2	Holstein	Holstein	Holstein	Holstein	Watson	Watson	Watson	Watson	Full Coat	Full Coat	Full Coat	Full Coat	No Color
2_12939	Vu07(old2)	20314635	C (color factor)			TT	TT	CC	CC	CC	TT	CC	TT	CC	CC	CC	CC	CC	CC	CC	TT	CC	CC	CC
2_12938	Vu07(old2)	20315347	C (color factor)			AA	AA	AA	GG	AA	AA	GG	AA	AA	GG	GG	GG	AA	GG	GG	AA	AA	GG	GG
2_52350	Vu07(old2)	20318141	C (color factor)			TT	TT	CC	CC	TT	CC	CC	TT	CC	CC	CC	CC	CC	CC	CC	TT	CC	CC	CC
2_48539	Vu07(old2)	20323819	C (color factor)			TT	TT	GG	GG	TT	GG	GG	TT	GG	GG	GG	GG	GG	GG	GG	TT	GG	GG	GG
1_0525	Vu07(old2)	20336614	C (color factor)			AA	AA	AA	AA	AA	GG	AA	AA	AA	AA	AA	AA	AA	AA	AA	AA	AA	AA	AA
2_06974	Vu07(old2)	20337425	C (color factor)			CC	CC	AA	AA	AA	AA	AA	CC	AA	AA	AA	AA	AA	AA	AA	CC	AA	AA	AA
2_06975	Vu07(old2)	20338393	C (color factor)			CC	CC	CC	CC	CC	TT	CC	CC	CC	CC	CC	CC	CC	CC	CC	CC	CC	CC	CC
2_10046	Vu07(old2)	20358332	C (color factor)			TT	TT	CC	TT	TT	TT	TT	TT	CC	TT	TT	TT	CC	TT	TT	TT	CC	TT	TT
2_10045	Vu07(old2)	20358700	C (color factor)			GG	GG	GG	GG	GG	AA	GG	GG	GG	GG	GG	GG	GG	GG	GG	GG	GG	GG	GG
2_18167	Vu07(old2)	20384858	C (color factor)			TT	TT	CC	TT	TT	TT	TT	TT	CC	TT	TT	TT	CC	TT	TT	TT	CC	TT	TT
1_1048	Vu07(old2)	20385171	C (color factor)			TT	TT	AA	TT	TT	TT	TT	TT	AA	TT	TT	TT	AA	TT	TT	TT	AA	TT	TT
2_09932	Vu07(old2)	20392621	C (color factor)			AA	AA	CC	AA	AA	AA	AA	AA	CC	AA	AA	AA	CC	AA	AA	AA	CC	AA	AA
2_09931	Vu07(old2)	20394350	C (color factor)			AA	AA	GG	AA	AA	AA	AA	AA	GG	AA	AA	AA	GG	AA	AA	AA	GG	AA	AA
2_09930	Vu07(old2)	20400514	C (color factor)			TT	TT	CC	TT	TT	TT	TT	TT	CC	TT	TT	TT	CC	TT	TT	TT	CC	TT	TT
2_09929	Vu07(old2)	20400814	C (color factor)			AA	AA	GG	AA	AA	AA	AA	AA	GG	AA	AA	AA	GG	AA	AA	AA	GG	AA	AA
2_54104	Vu07(old2)	20411516	C (color factor)			AA	AA	CC	AA	AA	AA	AA	AA	CC	AA	AA	AA	CC	AA	AA	AA	CC	AA	AA
2_08507	Vu07(old2)	20417485	C (color factor)			AA	AA	GG	AA	AA	AA	AA	AA	GG	AA	AA	AA	GG	AA	AA	AA	GG	AA	AA
2_42342	Vu07(old2)	20418549	C (color factor)			TT	TT	GG	TT	TT	TT	TT	TT	GG	TT	TT	TT	GG	TT	TT	TT	GG	TT	TT
2_51040	Vu07(old2)	20441345	C (color factor)			AA	AA	GG	AA	AA	AA	AA	AA	GG	AA	AA	AA	GG	AA	AA	AA	GG	AA	AA
2_17108	Vu07(old2)	20465839	C (color factor)			AA	AA	GG	AA	AA	AA	AA	AA	GG	AA	AA	AA	GG	AA	AA	AA	GG	AA	AA
2_17109	Vu07(old2)	20466737	C (color factor)			CC	CC	AA	AA	AA	AA	AA	CC	AA	AA	AA	AA	AA	AA	AA	CC	AA	AA	AA
2_52128	Vu07(old2)	20468049	C (color factor)			CC	CC	TT	CC	CC	CC	CC	CC	TT	CC	CC	CC	TT	CC	CC	CC	TT	CC	CC
2_18909	Vu07(old2)	20499445	C (color factor)			GG	GG	TT	GG	GG	GG	GG	GG	TT	GG	GG	GG	TT	GG	GG	GG	TT	GG	GG
2_02452	Vu07(old2)	20509903	C (color factor)			GG	GG	AA	GG	GG	GG	GG	GG	AA	GG	GG	GG	AA	GG	GG	GG	AA	GG	GG
2_02451	Vu07(old2)	20510290	C (color factor)			GG	GG	AA	GG	GG	GG	GG	GG	AA	GG	GG	GG	AA	GG	GG	GG	AA	GG	GG
2_54872	Vu07(old2)	20518550	C (color factor)			GG	GG	--	TT	TT	TT	TT	GG	--	TT	TT	TT	--	TT	TT	GG	--	TT	TT
2_51792	Vu07(old2)	20525162	C (color factor)			GG	GG	--	AA	AA	AA	AA	GG	--	AA	AA	AA	--	AA	AA	GG	--	AA	AA
2_11065	Vu07(old2)	20534511	C (color factor)			AA	AA	GG	AA	AA	AA	AA	AA	GG	AA	AA	AA	GG	AA	AA	AA	GG	AA	AA
2_09639	Vu07(old2)	20542488	C (color factor)	Vigun07g110700 (bHLH)	Vu07:20533755..20543019	GG	GG	AA	AA	GG	GG	AA	GG	AA	AA	AA	AA	AA	AA	AA	GG	AA	AA	AA
2_09638	Vu07(old2)	20542966	C (color factor)	Vigun07g110700 (bHLH)	Vu07:20533755..20543019	AA	AA	CC	CC	AA	AA	CC	AA	CC	CC	CC	CC	CC	CC	CC	AA	CC	CC	CC
2_33224	Vu09(old8)	30209393	W (Watson)	Vigun09g139900 (WD40)	Vu09:30207728..30209927	AA	AA	AA	AA	AA	TT	AA	AA	AA	AA	TT	TT	TT	TT	TT	TT	TT	TT	AA
2_17816	Vu09(old8)	30211963	W (Watson)			TT	TT	TT	TT	TT	CC	TT	TT	TT	TT	TT	CC	CC	CC	TT	CC	CC	CC	TT
2_17819	Vu09(old8)	30216282	W (Watson)			CC	CC	CC	CC	CC	AA	CC	CC	CC	CC	CC	AA	AA	AA	CC	AA	AA	AA	CC
2_17818	Vu09(old8)	30217026	W (Watson)			TT	TT	TT	TT	TT	CC	TT	TT	TT	TT	CC	CC	CC	CC	CC	CC	CC	CC	TT
2_12958	Vu09(old8)	30221162	W (Watson)			CC	CC	CC	CC	CC	AA	CC	CC	CC	CC	CC	AA	AA	AA	CC	AA	AA	AA	CC
2_12959	Vu09(old8)	30224786	W (Watson)			GG	GG	GG	GG	GG	AA	GG	GG	GG	GG	GG	AA	AA	AA	GG	AA	AA	AA	GG
1_0643	Vu09(old8)	30244297	W (Watson)			AA	AA	AA	AA	AA	GG	AA	AA	AA	AA	GG	GG	GG	GG	GG	GG	GG	GG	AA
2_13518	Vu09(old8)	30244297	W (Watson)			TT	TT	TT	TT	TT	CC	TT	TT	TT	TT	CC	CC	CC	CC	CC	CC	CC	CC	TT
2_13517	Vu09(old8)	30244558	W (Watson)			AA	AA	AA	AA	AA	CC	AA	AA	AA	AA	CC	CC	CC	CC	CC	CC	CC	CC	AA
2_48731	Vu09(old8)	30247479	W (Watson)			TT	TT	TT	TT	TT	CC	TT	TT	TT	TT	TT	CC	CC	CC	TT	CC	CC	CC	TT
2_01196	Vu09(old8)	30250515	W (Watson)			TT	TT	TT	TT	TT	CC	TT	TT	TT	TT	TT	CC	CC	CC	TT	CC	CC	CC	TT
2_15034	Vu09(old8)	30258488	W (Watson)			GG	GG	GG	GG	GG	AA	GG	GG	GG	GG	GG	AA	AA	AA	GG	AA	AA	AA	GG
2_44113	Vu09(old8)	30278120	W (Watson)			TT	TT	TT	TT	TT	CC	TT	TT	TT	TT	CC	CC	CC	CC	CC	CC	CC	CC	TT
2_50631	Vu09(old8)	30279687	W (Watson)			TT	TT	TT	TT	TT	--	TT	TT	TT	TT	--	--	--	--	--	--	--	--	TT
2_09944	Vu09(old8)	30285157	W (Watson)			TT	TT	TT	TT	TT	CC	TT	TT	TT	TT	TT	CC	CC	CC	TT	CC	CC	CC	TT
2_09945	Vu09(old8)	30285477	W (Watson)			AA	AA	AA	AA	AA	AA	AA	AA	AA	AA	AA	AA	AA	AA	AA	AA	AA	AA	AA
1_1101	Vu09(old8)	30286571	W (Watson)			GG	GG	GG	GG	GG	CC	GG	GG	GG	GG	GG	CC	CC	CC	GG	CC	CC	CC	GG
2_35753	Vu09(old8)	30287779	W (Watson)			TT	TT	TT	TT	TT	TT	TT	TT	TT	TT	TT	TT	TT	TT	TT	TT	TT	TT	TT
2_03976	Vu09(old8)	30290331	W (Watson)			TT	TT	TT	TT	TT	CC	TT	TT	TT	TT	TT	CC	CC	CC	TT	CC	CC	CC	TT
2_26149	Vu09(old8)	30290847	W (Watson)			TT	TT	TT	TT	TT	CC	TT	TT	TT	TT	TT	CC	CC	CC	TT	CC	CC	CC	TT
2_10786	Vu09(old8)	30312420	W (Watson)			AA	AA	AA	AA	AA	GG	AA	AA	AA	AA	AA	GG	GG	GG	AA	GG	GG	GG	AA
2_10785	Vu09(old8)	30313645	W (Watson)			CC	CC	CC	CC	CC	AA	CC	CC	CC	CC	CC	AA	AA	AA	CC	AA	AA	AA	CC
2_23541	Vu09(old8)	30323667	W (Watson)			AA	AA	AA	AA	AA	GG	AA	AA	AA	AA	AA	GG	GG	GG	AA	GG	GG	GG	AA
2_23542	Vu09(old8)	30324459	W (Watson)			CC	CC	CC	CC	CC	TT	CC	CC	CC	CC	CC	TT	TT	TT	CC	TT	TT	TT	CC
2_04200	Vu09(old8)	30358318	W (Watson)			CC	CC	CC	CC	CC	TT	CC	CC	CC	CC	CC	TT	TT	TT	CC	TT	TT	TT	CC
2_04199	Vu09(old8)	30360080	W (Watson)			CC	CC	CC	CC	CC	TT	CC	CC	CC	CC	CC	TT	TT	TT	CC	TT	TT	TT	CC
2_52510	Vu09(old8)	30374388	W (Watson)			GG	GG	GG	GG	GG	TT	GG	GG	GG	GG	TT	TT	TT	TT	TT	TT	TT	TT	GG
2_12692	Vu09(old8)	30376117	W (Watson)			AA	AA	AA	AA	AA	CC	AA	AA	AA	AA	CC	CC	CC	CC	CC	CC	CC	CC	AA
2_12467	Vu10(old10)	38206668	H (Holstein)			AA	AA	AA	AA	AA	AA	GG	GG	GG	GG	AA	AA	AA	AA	GG	GG	GG	GG	AA
2_45879	Vu10(old10)	38209604	H (Holstein)			CC	CC	CC	CC	CC	CC	TT	TT	TT	TT	CC	CC	CC	CC	TT	TT	TT	TT	CC
2_08856	Vu10(old10)	38210821	H (Holstein)			CC	CC	CC	CC	CC	CC	CC	CC	CC	TT	CC	CC	CC	CC	CC	CC	CC	TT	CC
2_08855	Vu10(old10)	38211302	H (Holstein)			AA	AA	AA	AA	AA	AA	GG	GG	GG	GG	AA	AA	AA	AA	GG	GG	GG	GG	AA
2_21533	Vu10(old10)	38220974	H (Holstein)			GG	GG	GG	GG	GG	GG	AA	AA	AA	GG	GG	GG	GG	GG	AA	AA	AA	GG	GG
2_21534	Vu10(old10)	38221319	H (Holstein)			TT	TT	TT	TT	TT	TT	GG	GG	GG	TT	TT	TT	TT	TT	GG	GG	GG	TT	TT
1_1509	Vu10(old10)	38222320	H (Holstein)			CC	CC	CC	CC	CC	CC	AA	AA	AA	AA	CC	CC	CC	CC	AA	AA	AA	AA	CC
2_18776	Vu10(old10)	38249047	H (Holstein)			TT	TT	TT	TT	TT	TT	TT	TT	TT	TT	TT	TT	TT	TT	TT	TT	TT	TT	TT
2_18777	Vu10(old10)	38249349	H (Holstein)			GG	GG	GG	GG	GG	GG	GG	GG	GG	GG	GG	GG	GG	GG	GG	GG	GG	GG	GG
2_22327	Vu10(old10)	38254788	H (Holstein)			CC	CC	CC	CC	CC	CC	TT	CC	CC	CC	CC	CC	CC	CC	TT	CC	CC	CC	CC
2_22326	Vu10(old10)	38255133	H (Holstein)			AA	AA	AA	AA	AA	AA	AA	AA	AA	AA	AA	AA	AA	AA	AA	AA	AA	AA	AA
2_23640	Vu10(old10)	38262811	H (Holstein)			CC	CC	CC	CC	CC	CC	TT	TT	TT	TT	CC	CC	CC	CC	TT	TT	TT	TT	CC
2_00712	Vu10(old10)	38307180	H (Holstein)			CC	CC	CC	CC	CC	CC	CC	CC	CC	TT	CC	CC	CC	CC	CC	CC	CC	TT	CC
2_00711	Vu10(old10)	38310763	H (Holstein)			CC	CC	CC	CC	CC	CC	CC	CC	CC	TT	CC	CC	CC	CC	CC	CC	CC	TT	CC
2_24359	Vu10(old10)	38317204	H (Holstein)	Vigun10g163900 (E3UL)	Vu10:38313950..38322340	TT	TT	TT	TT	TT	TT	CC	CC	CC	CC	TT	TT	TT	TT	CC	CC	CC	CC	TT
2_24360	Vu10(old10)	38317706	H (Holstein)	Vigun10g163900 (E3UL)	Vu10:38313950..38322340	TT	TT	TT	TT	TT	TT	GG	GG	GG	GG	TT	TT	TT	TT	GG	GG	GG	GG	TT
2_20114	Vu10(old10)	38323283	H (Holstein)			GG	GG	GG	GG	GG	GG	TT	TT	TT	GG	GG	GG	GG	GG	TT	TT	TT	GG	GG
2_20115	Vu10(old10)	38323991	H (Holstein)			TT	TT	TT	TT	TT	TT	CC	CC	CC	TT	TT	TT	TT	TT	CC	CC	CC	TT	TT
2_15326	Vu10(old10)	38326465	H (Holstein)			GG	GG	GG	GG	GG	GG	AA	AA	AA	AA	GG	GG	GG	GG	AA	AA	AA	AA	GG
1_1175	Vu10(old10)	38326778	H (Holstein)			GG	GG	GG	GG	GG	GG	GG	GG	GG	GG	GG	GG	GG	GG	GG	GG	GG	GG	GG
2_15325	Vu10(old10)	38327181	H (Holstein)			CC	CC	CC	CC	CC	CC	AA	AA	AA	CC	CC	CC	CC	CC	AA	AA	AA	CC	CC
